# Supplementary material for: Non-invasive genotyping with a massively parallel sequencing panel for the detection of SNPs in HPA-axis genes
Source: Sci Rep. 2018 Oct 29;8:15944. doi: 10.1038/s41598-018-34223-y (PMC6206064; doi:10.1038/s41598-018-34223-y)
Supplement: Supplementary file 2 — Supplementary Information Table S1 - S3 [file 41598_2018_34223_MOESM2_ESM.xlsx]

## Sheet: Manuscript
Non-invasive genotyping with a massively parallel sequencing panel for the detection of SNPs in HPA-axis genes
D. R. Gutleb, J. Ostner, O. Schülke, W. Wajjwalku, M. Sukmak, C. Roos, A. Noll

## Sheet: Table S1
Table S1 Details about the genes, chromosome position, SNPs, amplicon sequences and sizes, primer oligonucleotide sequences, primer annealing temperatures, function of the gene products and selected references
Gene	Gene name	Gene aliases (NCBI)	Chromosome Macaca mulatta	Chromosome Homo sapiens	SNP ID	SNP surrounding (dbSNP, NCBI)	Functional consequence (dbSNP, NCBI)	Amplicon sequence Macaca mulatta	Chromosome position Macaca mulatta (BLAT, Rhesus, Assembly: Nov. 2015 BCM Mmul_8.0.1/rheMac8)	Amplicon sequence Homo sapiens, plus surrounding sequence (BLAT: Human, Assembly: Dec. 2013 GRCh38/hg3)	Amplicon size	Primer forward 5′→3′	Primer reverse 5′→3′	Primer annealing temperature (°C)	Respective function	Association of polymorphisms in this gene	Selected references	Bibliography
AVPR1B	arginine vasopressin receptor 1B, also known as antidiuretic hormone receptor 1B	AVPR3	1	1	rs28536160	GGCTCTCAGGTCTAGCTCCTTCGTC[C/T]CCCCACCCCCACATATACCCTCACT	upstream variant 2KB	GGAAAAGCACATAAGCCAGAAGTCTCTTGGGGACGCAAATACCAGGAATTTCTCCCGCTGTCCCCGTCGGTCAAGTGCACCAGGGTTCTCAGGTCTAGCTCCTTCCACCCCCCACGTCCACAAATATCCTCACTTTTTCTTACTCTCCCTATGCCTCGCAGTCCCTCAACAGGGTCTGCGATCAGACGTCACT	160481177 - 160481369	TTCAGTAATCTTCTACAGCAAGTTCTTGAACTTCTCTGGGCCTGTTTTCTACCTCGCCGAGTGGTTAACTGCGTTTAGGATCTTGGAAGCACCTAAGCACGAAAAGCACATAGGCCAGAAGTTAAGATGTCCCTTGGGGACGCAAATACCGGGAATTTCTCCGGCTGTTCCCACCGATCAAGCACCAGGGCTCTCAGGTCTAGCTCCTTCGTCTCCCCACCCCCACATATACCCTCACTTTTTCTTCCTTTCCCTATGCCTCGCAGTCCCTCAACAGGGTCTGCGGTCAGACGTCACTCCCAGGTGACTGGCAATCAGGGATGCCGCCTCGCTCACCTGGCCACCCTTGAAGATTGTGGATCCTGCACCGGCTAGCCGGCTGGCAGAGGGCGCGCCAA	193	GGAAAAGCACATAAGCCAG	AGTGACGTCTGATCGCAG	54	*present in the brain as well as in the pituitary where it stimulates ACTH release; *responsible to mediate the effects of vasopressin on ACTH release	*inactivation reduces aggression	Antoni, Holmes, Makara, Kárteszi, & László, 1984; Leszczyńska-Rodziewicz et al., 2012; van West et al., 2010; Wersinger, Ginns, O’carroll, Lolait, & Young Iii, 2002	Adrian, T. E., Allen, J. M., Bloom, S. R., Ghatei, M. A., Rossor, M. N., Roberts, G. W., … Polak, J. M. (1983). Neuropeptide Y distribution in human brain. Nature, 306(5943), 584–586. https://doi.org/10.1038/306584a0; Antoni, F. A., Holmes, M. C., Makara, G. B., Kárteszi, M., & László, F. A. (1984). Evidence that the effects of arginine-8-vasopressin (AVP) on pituitary corticotropin (ACTH) releas…
BDNF	brain-derived neurotrophic factor	ANON2, BULN2	14	11	rs6265 or Val66Met	ATCATTGGCTGACACTTTCGAACAC[G/A]TGATAGAAGAGCTGTTGGATGAGGA	missense,nc transcript variant	AACATCCGAGGACAAGGTGGCTTGGCCTACCCAGGTGTGCGGACCCATGGGACTCTGGAGAGCGTGAATGGGCCCAAGGCAGGTTCAAGAGGCCTGACATCATTGGCTGACACTTTTGAACACGTGATAGAAGAGCTGTTGGATGAGGACCAGAAAGTTCGGCCCAATGAAGAAAACAATAAGGACGCAGACTTG	38305518 - 38305712	CCTACAGTTCCACCAGGTGAGAAGAGTGATGACCATCCTTTTCCTTACTATGGTTATTTCATACTTTGGTTGCATGAAGGCTGCCCCCATGAAAGAAGCAAACATCCGAGGACAAGGTGGCTTGGCCTACCCAGGTGTGCGGACCCATGGGACTCTGGAGAGCGTGAATGGGCCCAAGGCAGGTTCAAGAGGCTTGACATCATTGGCTGACACTTTCGAACACGTGATAGAAGAGCTGTTGGATGAGGACCAGAAAGTTCGGCCCAATGAAGAAAACAATAAGGACGCAGACTTGTACACGTCCAGGGTGATGCTCAGTAGTCAAGTGCCTTTGGAGCCTCCTCTTCTCTTTCTGCTGGAGGAATACAAAAATTACCTAGATGCTGCAAACATGT	195	AACATCCGAGGACAAGGTG	CAAGTCTGCGTCCTTATTG	54	*in association with stress vulnerability; *‘neurotrophic hypothesis’ states that stress reduces BDNF activity, resulting in decreased function within limbic brain regions, involved in emotion processing and cognition	*Val66Met is assumed to cause activity differences and significantly moderates the relationship between life stress and depression	Duman & Monteggia, 2006; Groves, 2007; Hosang, Shiles, Tansey, McGuffin, & Uher, 2014
COMT	catechol-O-methyl transferase	HEL-S-98n	10	22	rs4680 or Val158Met	CCAGCGGATGGTGGATTTCGCTGGC[G/A]TGAAGGACAAGGTGTGCATGCCTGA	missense,upstream variant 2KB	TACTCAGCTGTGCGCATGGCCCGCCTGCTGTCACCGGGTGCGAGGCTGCTCACCATCGAGATCAACCCTGACTACGCCGCCATCACCCAGCGGATGGTGGATTTCGCTGGCATGCAGGACAAGGTGCGCATGCCCGACCGCCTGTCAGATCTGGAAGAAGGGCCAGGGCTGTGGGCGGGGAGGGCCTGGTTCACACCACGTTCATT	61692278 - 61692483	ACCTCTCCTCCGTCCCCAACCCTGCACAGGCAAGATCGTGGACGCCGTGATTCAGGAGCACCAGCCCTCCGTGCTGCTGGAGCTGGGGGCCTACTGTGGCTACTCAGCTGTGCGCATGGCCCGCCTGCTGTCACCAGGGGCGAGGCTCATCACCATCGAGATCAACCCCGACTGTGCCGCCATCACCCAGCGGATGGTGGATTTCGCTGGCGTGAAGGACAAGGTGTGCATGCCTGACCCGTTGTCAGACCTGGAAAAAGGGCCGGCTGTGGGCAGGGAGGGCATGCGCACTTTGTCCTCCCCACCAGGTGTTCACACCACGTTCACTGAAAACCCACTATCACCAGGCCCCTCAGTGCTTCCCAGCCTGGGGCTGAGGAAAG	206	TACTCAGCTGTGCGCATG	AATGAACGTGGTGTGAACC	54	*degrades catecholamines such as dopamine, epinephrine, and norepinephrine; *due to its function in catecholamine degradation and dopamine inactivation, it plays a pivotal role in neuro-cerebral stress processing; *essential neuropeptide for maintenance of homeostasis	*enzyme activity is affected via the stability of mRNA secondary structure; *up to 40 % decrease of enzyme activity; *compared to Val carriers, carriers of the low active Met allele exhibit increased cortisol response; *several studies found an association between Met allele and aggression in humans; *in Macaca fuscata two SNPs next to human Val158Met (C/T exon 4 and G/T intron 5) exist; the C/T …	Armbruster et al., 2012; Bouma, Riese, Doornbos, Ormel, & Oldehinkel, 2012; Jabbi et al., 2007; Loggia et al., 2011; Pflüger et al., 2016; Qayyum et al., 2015; Strous et al., 2003; van Winkel et al., 2008; Walder et al., 2010; Zubieta et al., 2003
COMT	catechol-O-methyl transferase	HEL-S-98n	10	22	C/T exon 4 and G/T intron 5 in Macaca fuscata			TACTCAGCTGTGCGCATGGCCCGCCTGCTGTCACCGGGTGCGAGGCTGCTCACCATCGAGATCAACCCTGACTACGCCGCCATCACCCAGCGGATGGTGGATTTCGCTGGCATGCAGGACAAGGTGCGCATGCCCGACCGCCTGTCAGATCTGGAAGAAGGGCCAGGGCTGTGGGCGGGGAGGGCCTGGTTCACACCACGTTCATT	61692278 - 61692483	ACCTCTCCTCCGTCCCCAACCCTGCACAGGCAAGATCGTGGACGCCGTGATTCAGGAGCACCAGCCCTCCGTGCTGCTGGAGCTGGGGGCCTACTGTGGCTACTCAGCTGTGCGCATGGCCCGCCTGCTGTCACCAGGGGCGAGGCTCATCACCATCGAGATCAACCCCGACTGTGCCGCCATCACCCAGCGGATGGTGGATTTCGCTGGCGTGAAGGACAAGGTGTGCATGCCTGACCCGTTGTCAGACCTGGAAAAAGGGCCGGCTGTGGGCAGGGAGGGCATGCGCACTTTGTCCTCCCCACCAGGTGTTCACACCACGTTCACTGAAAACCCACTATCACCAGGCCCCTCAGTGCTTCCCAGCCTGGGGCTGAGGAAAG	206	TACTCAGCTGTGCGCATG	AATGAACGTGGTGTGAACC	54	*degrades catecholamines such as dopamine, epinephrine, and norepinephrine; *due to its function in catecholamine degradation and dopamine inactivation, it plays a pivotal role in neuro-cerebral stress processing; *essential neuropeptide for maintenance of homeostasis	*enzyme activity is affected via the stability of mRNA secondary structure; *up to 40 % decrease of enzyme activity; *compared to Val carriers, carriers of the low active Met allele exhibit increased cortisol response; *several studies found an association between Met allele and aggression in humans; *in Macaca fuscata two SNPs next to human Val158Met (C/T exon 4 and G/T intron 5) exist; the C/T …	Armbruster et al., 2012; Bouma, Riese, Doornbos, Ormel, & Oldehinkel, 2012; Jabbi et al., 2007; Loggia et al., 2011; Pflüger et al., 2016; Qayyum et al., 2015; Strous et al., 2003; van Winkel et al., 2008; Walder et al., 2010; Zubieta et al., 2003
CRH	corticotropin-releasing hormone, originally named corticotropin-releasing factor	CRF1, CRH1	8	8	/-248C>T in Macaca mulatta			TTCCTCCTATTCGCTGTCTCTTTGCACACCCCTAATATGGCCTTTCATAGTAAGAGGTCAATATGTTTTCACACTTGGGAAATCTCATTCAAGAATTTTTGTCAATGGACAAGTCATAAGAAGCCCTTCCATTTTAGGGCTAGTTGACGTCACCAAGAGGCGATAAATATCTGTTGATATAATTGGATGTGAGATTCAGTGTTGAGATAGCAAAATTCTGCCCCTCGTTCCTTGGCAGGGCCCTATGATTTATGCAGGAGCA	64316633 - 64316894	GGAGGTTAGGAGAAGGGGCATCCAGGTCCACCCCCTCCAACTGGCTGCTGCTTTCCTGGCAGGGCTGCACTGGGACACCTCACTTCCTTCCCACTTCCCCTTCCTCCTCCCATTCGCTGTCTCTTTGCACACCCCTAATATGGCCTTTCATAGTAAGAGGTCAATATGTTTTCACACTTGGGAAATCTCATTCAAGAATTTTTGTCAATGGACAAGTCATAAGAAGCCCTTCCATTTTAGGGCTCGTTGACGTCACCAAGAGGCGATAAATATCTGTTGATATAATTGGATGTGAGATTCAGTGTTGAGATAGCAAAATTCTGCCCCTCGTTCCTTGGCAGGGCCCTATGATTTATGCAGGAGCAGAGGCAGCACGCAATCGAGCTGTCAAGAGAGCGT…	262	TGCTCCTGCATAAATCATAG	CTATGATTTATGCAGGAGCA	54	*plays a crucial role for the behavioural and neuroendocrine stress response; *experimental manipulations demonstrated that naturally occurring gene variations mediate individual variability in behavioural and physiological traits, thus determining an individual’s coping style	*dysregulation are linked to stress-related psychiatric disorders; *in vitro studies showed that certain allelic variants increase the CRH promoter activity; *indicated augmented CRH expression in response to stress; *in Macaca mulatta the -248C/T polymorphism in the promoter is under purifying selection and the T allele predicts increased behavioural and endocrine response to stress	Barr, 2011; Barr, Dvoskin, & Yuan, 2008; King & Nicholson, 2007
CRH	corticotropin-releasing hormone, originally named corticotropin-releasing factor	CRF1, CRH1	8	8	/-2232C>G in Macaca mulatta			TTCTCCATTGCCTTTTGCCATGATTGTGAGGCCTCCCCTACCATGTGATAATGTGAGTCAATTAAACCACTTTCCTTTATAAATTACCCAGTCTCTGGTATGTCTTTATTAGCAGTGTGAGAACAGACAAATACAGATAAATTGTGGCATGTAGAGGCTGCTGTGCATAGCTTCTCCTCCTCTGGGCTTCAGGAACATTTTTTTCCTTACTCTCTAGTTGGAGC	64318654 - 64318877	GTGATAGTAAATAAGTCTCATCAGATCTGATGGTTTTAGAAAGGGGAGTTCTCTTTCACATGCTCTCTCTTGCCTGCCACCATGTAAGACGTGTCTTTGCTTCTCCATTGCCTTCTGCCATGATTGTGAGGCCTCCCCTACCATGTGAAAATGTGAGTCCATTAAACTGCTTTCCTTTATAAATTACCCAGTCTCAGGTATGTCTTTATTAGCAGTGTGAGAACAGACAAATACAGATAAATTGTGGCTGTGCATAGCTTCTCTTCCTCTGGGGTTCAGGAACATTTTTTTCCTTACTCCCTAGTTGGAGCCACTTTGGCTCTATTAATGACTTACCCCAAGAAAACCTCACAGCAAGGACTCAACAGTGATGAGGGAGCTATACTAAAACAATATCCC…	224	TTCTCCATTGCCTTTTGCC	GCTCCAACTAGAGAGTAAG	54	*plays a crucial role for the behavioural and neuroendocrine stress response; *experimental manipulations demonstrated that naturally occurring gene variations mediate individual variability in behavioural and physiological traits, thus determining an individual’s coping style	*dysregulation are linked to stress-related psychiatric disorders; *in vitro studies showed that certain allelic variants increase the CRH promoter activity; *indicated augmented CRH expression in response to stress; *in Macaca mulatta the -248C/T polymorphism in the promoter is under purifying selection and the T allele predicts increased behavioural and endocrine response to stress	Barr, 2011; Barr, Dvoskin, & Yuan, 2008; King & Nicholson, 2007
CRH	corticotropin-releasing hormone, originally named corticotropin-releasing factor	CRF1, CRH1	8	8	rs503875	AGTCTGTGGTTGGTTCTTTCATTCT[C/T]TTAACAGTGTCTTTTGCAGAGCAGA	intron variant	TCAGTCTCCCAAATTGCTGGGATTACAGGCGTGGAACCACTGCGCCCGGCCTTGGCCAAATATTCAAGGTGCCATTCCACCATCGTATATGTTTGGCTGCTTCTGGATGATGAGGTAAATGGAAAGACCAGTAAATCACACAGAAATTAACCTATTACCTTACTTGTCTCACACTACCTTACAATAAAATGAGTTTCTTGATAAGATACAGTACGGTCTTCCATCAGTATCTCTGGG	96694158 - 96694394	CGCTCAGCTAATTTTTTGTAGTTTTAGTAGAGACAGGGTTTCACCATGTTAGGCAGGCTGGTCTCCAACTTCTGACCTCCGGTGATCTGCCCGCCTCTGCCTCCCAAAGTGCTGGGATTACAGGCGTGAGCCACCGCGCCCGGCCCTGGCCAAATGTTCAATGTGCCATTCCACCATTGTATATGTTTGGCTGCTTCTGGATGATGAAGTAAATGGAAAGACCAGTAAATCACACAGAAATTAACCTATTGCCTTACTTGTCTCACAATACCTTACTCACAATAAAATGAGTTCCTTGATAAGATACAGTACGGTCGTCCATCAGTATCTGTGGGGGATTGGTTCCAAGGCCCCCTCCCCTAGGATACCAAAATCCATGAATGCACAAGTCCCTTAACG…	237	TCAGTCTCCCAAATTGCTGv	CCCAGAGATACTGATGGAA	54	*plays a crucial role for the behavioural and neuroendocrine stress response *experimental manipulations demonstrated that naturally occurring gene variations mediate individual variability in behavioural and physiological traits, thus determining an individual’s coping style	*dysregulation are linked to stress-related psychiatric disorders *in vitro studies showed that certain allelic variants increase the CRH promoter activity *indicated augmented CRH expression in response to stress *in Macaca mulatta the -248C/T polymorphism in the promoter is under purifying selection and the T allele predicts increased behavioural and endocrine response to stress	Barr, 2011; Barr, Dvoskin, & Yuan, 2008; King & Nicholson, 2007
CRH	corticotropin-releasing hormone, originally named corticotropin-releasing factor	CRF1, CRH1	8	8	rs5030876	CTTGCCTGCCACCATGTAAGACGTG[C/T]CTTTGCTTCTCCATTGCCTTCTGCC	intron variant	CTTTCCCATGCTGTTCTTGTGATAGTAAATAAGTCTCATCAGATCTGATGGTTTTAGAAAAGGGAGTTCTCTTCCACATGCTCTCTCTTGCCTGCCACCATGTAAGATGTGCCTTTGCTTCTCCATTGCCTTTTGCCATGATTGTGAGGCCTCCCCTACCATGTGATAATGTGA	64318822 - 64318995	GTGTCCCCACCCAAATCTCATCTTGAATTGTAGCCCCCATAATTCCCACGTGTTGTGGGAGAGACCTGGTGGGAGGTAACTGAATCATAAGGGTGGGTTGTTCCCATGCTGTTCTTGTGATAGTAAATAAGTCTCATCAGATCTGATGGTTTTAGAAAGGGGAGTTCTCTTTCACATGCTCTCTCTTGCCTGCCACCATGTAAGACGTGTCTTTGCTTCTCCATTGCCTTCTGCCATGATTGTGAGGCCTCCCCTACCATGTGAAAATGTGAGTCCATTAAACTGCTTTCCTTTATAAATTACCCAGTCTCAGGTATGTCTTTATTAGCAGTGTGAGAACAGACAAATACAGATAAATTGTGGCTGTGCATA	179	CTTTCCCATGCTGTTCTTG	TCACATTATCACATGGTAGG	50	*plays a crucial role for the behavioural and neuroendocrine stress response; *experimental manipulations demonstrated that naturally occurring gene variations mediate individual variability in behavioural and physiological traits, thus determining an individual’s coping style	*dysregulation are linked to stress-related psychiatric disorders; *in vitro studies showed that certain allelic variants increase the CRH promoter activity; *indicated augmented CRH expression in response to stress; *in Macaca mulatta the -248C/T polymorphism in the promoter is under purifying selection and the T allele predicts increased behavioural and endocrine response to stress	Barr, 2011; Barr, Dvoskin, & Yuan, 2008; King & Nicholson, 2007
CRHBP	corticotropin releasing hormone binding protein	CRF-BP, CRFBP	6	5	rs7728378	GATTAAAAAAAAATAAGCACTCCCC[C/T]AATATTTTCTACATTGGAAGGTGAG	intron variant	TGCTACCCCTTTCATGGCCCGGGTGAGGTATTTCTTTGATTATTATGTATGTGCTTATTAAGATTAAAAAAAAATAATCTATCCCCCAATATTTTCTACATTGGAAGGTGAGTTTCACCAAAAAAATCTTCAACTTTTCACACTGAGCCAGTATGAGGATTTGAGGTTATGTATAACATCAGTATCTTTACCAAAATATCTGACATCGGGAGAGAAACCTAT	73645365 - 73645586	TTAGAAATCCTCAGCAGGTTGCGAGGGAATAGGAGACTTTGTGGAGCTGCTGGGAGGAACTGGATTGGACCCTTCCAAGATGACGCCTTTAGCTGATCTCTGCTACCCCTTTCATGGCCCGGGTGAGGTATTTCTTTGATTGTTATGTATGTGCCTATCAAGATTAAAAAAAAATAAGCACTCCCCTAATATTTTCTACATTGGAAGGTGAGTTTCGCCAAAAAAGCCTTCAATTTTTCACACTGAGCCAGTATGAGGATTTGAGGCTATATATAACATCAGTATCTTTACCAAAATATCCGACACTGGGAGAGAAACCTTTGAAGCAATAAAGGTTGGCCTTAAGTAAAACTATGAAAAAGACAAAGCTTTTAAAATCTGCATTCTTTCCATTTTCTT…	222	TGCTACCCCTTTCATGGC	ATAGGTTTCTCTCCCGATG	54.4	*widely distributed throughout the body; *this high-affinity protein regulates CRH availability	*assumed: variation in CRHBP expression influences the effectiveness of CRH in stimulating ACTH to release cortisol	Binder & Nemeroff, 2010; Muráni et al., 2010; Roy, Hodgkinson, DeLuca, Goldman, & Enoch, 2012
CRHBP	corticotropin releasing hormone binding protein	CRF-BP, CRFBP	6	5	rs10474485	GATTTCATGTCAACATTAAGACATA[A/C]AGTTGGATGAGCTAGAAATAACCAT	intron variant	TCTCTAAATTGGATTCTGGGCTTTGGTCTTGATAACAACCGTGTACTCAATCCCTCTGCAGCTGAAAAACTGAAAACAGGAAGTGTTTTTGCTTTAGGGGAAAGATTTCATGTCAAAACTAAGGCATAAAGTTGGATGAGCTAGAAATAACCATGATCTTTGTAACCAGAAGAATTATCAGATATTGGGGGTTCCTAGTACGAAAATGCAATCCCCCTATTGACTCT	73657439 - 73657665	CAAACTACACAAAGAGAAAAGAAACAGAGATACGAGAGAGGAAATATGGGTGAGAGAAAGAAGCTTGATTAGAGGATTTGAAAACATAATGAAATAGAGGTCTCTAAATTGGATTCTGGGCTTTGCTCTTGATAACAACCATGTACTCAATCCCTCTGCAGCTGAAAAACTGAAAACAGGAAGTGTTTTTGCTTTAGGGGAAAGATTTCATGTCAACATTAAGACATACAGTTGGATGAGCTAGAAATAACCATGCTCTTTGTAACTAGAAGAATTATTAGATATTGGGGGTTCCTAGTATGAAAATGCAATTCCCCTGTTGACTCTCCTTTCCAGGTTTTTAAAGTTTAAGAAAACATGTCTTGTGTTATTAACGGTTCAGATGTAATCAAGCCAGCC…	227	TCTCTAAATTGGATTCTGGG	AGAGTCAATAGGGGGATTG	50	*widely distributed throughout the body; *this high-affinity protein regulates CRH availability	*assumed: variation in CRHBP expression influences the effectiveness of CRH in stimulating ACTH to release cortisol	Binder & Nemeroff, 2010; Muráni et al., 2010; Roy, Hodgkinson, DeLuca, Goldman, & Enoch, 2012
CRHR1	corticotropin-releasing hormone receptor 1	CRF-R, CRF-R-1, CRF-R1, CRF1, CRFR-1, CRFR1, CRH-R-1, CRH-R1, CRHRL, CRHR1	16	17	rs110402	TTCTAAACACAGAGGACTGGTGTTG[C/T]GTTATGCAAAGAAAAATGCTTCTTA	intron variant	TGCCTAGAACCCTGACACTTGGGTCTCTTTCTTGAATGTGATGGTTCACACAGCCATTTTTGACACACAGAGGACTGGTGTTGCATTATGCAAAGAAAAATGCTTCTTAAAATTCCCAAACCAACCTTTTCCTCTCCAGAAAGGTCTGCTCTGTAGCAGAATCTGTGCCTGTGCCACCTCTTGCTCTGGGGAAGGTTTGTGAG	52255140 - 52255342	TCGCATCTTAATGTCCTGGCGTGCACAGAGGAGCAGAGCAAATCTTGATTCGTCAGAAAATGAAGCCAAATGCCAGGCAAAGGGCTAGTCTTCCCTTGGCTGCCTAGAACCCTGACACTTGTGTCCCTCTCTTGAATGTGATGGTTCACACAGGCATTTTCTAAACACAGAGGACTGGTGTTGCGTTATGCAAAGAAAAATGCTTCTTAAAATTCCCAAACCAACCTTTCCTCTCTGGAAAGGTCTGCTCTGTAGCAGAATCTGTGCCTGTGCCACCTCTTGCTCTGTGGAAGGTTTGTGAGGGCTTCTGCCTTATTCCGGAATCATACTTCCATGAAAAGTCCAGAGATTTCCTGCATTTTTCCTCCCACCATCCGCTGATCTCCTCTTCACCATCCG…	203	TGCCTAGAACCCTGACAC	CTCACAAACCTTCCCCAG	54.4	*binds CRH; *important for endocrine and behavioural stress response	*variants result in altered binding affinity or signal transduction; *polymorphisms predict stress-related psychotic disorders; *rs7209436 and rs110402 are associated with baseline cortisol; *rs12936511 causes a loss of an exonic splice enhancer	Binder & Nemeroff, 2010; Leszczyńska-Rodziewicz, Szczepankiewicz, Dmitrzak-Węglarz, Skibińska, & Hauser, 2012; Mahon, Zandi, & Potash, 2013; Papiol et al., 2007
CRHR1	corticotropin-releasing hormone receptor 1	CRF-R, CRF-R-1, CRF-R1, CRF1, CRFR-1, CRFR1, CRH-R-1, CRH-R1, CRHRL, CRHR1	16	17	rs7209436	TGTCCCACAACATGGGGTCTTACAG[C/T]TCTTTGATGTATCCCCCCACAGGGG	intron variant	TCTGTTCTCACCTCGTCCTGTCCCCTGGTGTGAGCCTCTAGCTCATGGTGGATCCTGGGCTGTCCCACAACATGAGGTCTTACAGCTCTTTGATGTGTCCCCCCTCAGGGGGTTCAAAAACACCTACTAACCAGATTCCACATGGATCCCTGGTGACCCACATCTA	52245641 - 52245806	CAATCTTCATCTGTCATGTCCACCAAAGTCTTCCTGAACTGGCCCCACCTCCTCCTCCAGGAAGCCCTCCAGTCTAAATCTGTCTCTCACTGGTTGTTCCTTTGTTCTCACCTCATCCCGTCCCCTGGTGTGAGCCTCTAGCTCATCGTGGATCCTGGGCTGTCCCACAACATGGGGTCTTACAGCTCTTTGATGTATCCCCCCACAGGGGGCTCAAAAACACCTACTAACCAGATTCCACATGGACCCCTGGTGACCCACATCTAACCTGAGCCCTTGTTCCCACCGTAGACTATGAGCTCTGCCTAGACCAGAAAGATTCCCTTACAAAACAAAACAAAACAAAAAAATAACAAAACCTCTGTG	166	TCTGTTCTCACCTCGTCC	TAGATGTGGGTCACCAGG	60	*binds CRH; *important for endocrine and behavioural stress response	*variants result in altered binding affinity or signal transduction; *polymorphisms predict stress-related psychotic disorders; *rs7209436 and rs110402 are associated with baseline cortisol; *rs12936511 causes a loss of an exonic splice enhancer	Binder & Nemeroff, 2010; Leszczyńska-Rodziewicz, Szczepankiewicz, Dmitrzak-Węglarz, Skibińska, & Hauser, 2012; Mahon, Zandi, & Potash, 2013; Papiol et al., 2007
CRHR1	corticotropin-releasing hormone receptor 1	CRF-R, CRF-R-1, CRF-R1, CRF1, CRFR-1, CRFR1, CRH-R-1, CRH-R1, CRHRL, CRHR1	16	17	rs12936511	CCCTTCTCCTTCTGGGGCTGAACCC[C/T]GTCTCTGCCTCCCTCCAGGACCAGC	synonymous codon,utr variant 5 prime	AGCAACTTGATGTGTGACAGGGTGGGAGGGAAAGCAGGCAGGTGCAGTGTAACCCCTGCAGTTTTCCTGGGCAATGGAACGATAGGCTCATGGCTCATGGCACCTGCCTAATGTGTCCTTCGCCTCCTGTGCCTGCAGGCCCTTCTCCTTCTGGGGCTGAACCCCGTCTCCGCCTCCCTCCAGGACCAGCATTGCGAGAGCCTGTCCCTGGCCAGCAACATCTCAGGTGAGTTCCCTCAACCCCCTCCTGCAAGATTCCTGGTCACCACAAT	52259516 - 52259787	CCAGGCCCCTCCAAGAGCAGGGCAACTCCAGACCCTCCAGGCAGAGAGGACCCAGAAGGAGGAGAGAGGAGATGAGGGGCGGGTGTCTGGGAAGCGACTGGATGTGTGACAGGGTGGGAGGGGAGGCAGGCAGGTGCAGTGTCACCCCTGCAGTTTTCCTGGGTGATGGAGCAACATGCTCATGGCTCATGGCACCTGCCTAATGTGTCCTTCGCCTCCTGTGCCTGCAGGCCCTTCTCCTTCTGGGGCTGAACCCCGTCTCTGCCTCCCTCCAGGACCAGCACTGCGAGAGCCTGTCCCTGGCCAGCAACATCTCAGGTGAGTCCCCTCAACCCCCTCCTGCAAGATTCCTGGTCACCACAATGCCCCCTACCCCAGGTATCCCAGAGCCTGCACACA…	272	AGCAACTTGATGTGTGACAG	ATTGTGGTGACCAGGAATC	54	*binds CRH; *important for endocrine and behavioural stress response	*variants result in altered binding affinity or signal transduction; *polymorphisms predict stress-related psychotic disorders; *rs7209436 and rs110402 are associated with baseline cortisol; *rs12936511 causes a loss of an exonic splice enhancer	Binder & Nemeroff, 2010; Leszczyńska-Rodziewicz, Szczepankiewicz, Dmitrzak-Węglarz, Skibińska, & Hauser, 2012; Mahon, Zandi, & Potash, 2013; Papiol et al., 2007
CRHR2	corticotropin-releasing hormone receptor 2	CRF-RB, CRF2, CRFR2, HM-CRF	3	7	rs2270007	TCCCAGAGAAAGAGCCCTGAGGTCA[C/G]CAGAGTGGTGCAGGGCTGCGCCAGG	intron variant	AGGGCACAGGAAGTCTACCCATTAGATCCTTTCTCCTCCCAGAGAAAGAGCCCTGAGGTCACCAGTGTGGTGCGGGGCTGCGCCAGGGCATCGAGCGTGAGGAAGGGAAGGCTGGGTGGTGCTGGGGCATAGGGTGGCACAGACAGGGTATGGGGTGGCATATAGAGTTGGTGCGCA	77497097 - 77497273	GGAACGTAGGTCTGGAATGAACAGAAGCCCGCACACTCTTCTCTTGTCACCAGCTGCCTGCTCACCTGGCTTTCTCAGCATTGTACAGTGTCAGACCGGGAGGGCACAGGAAGTCTACCCATCAGATCCTTTCTCCTCCCAGAGAAAGAGCCCTGAGGTCAGCAGAGTGGTGCAGGGCTGCGCCAGGGCATCGAGCATGAGGAAGGGAAGGCCGGGTGGTGCTGGGGCACAGGGTGGCATGGACAGGGTACGGGGGTGGCATATAGAGTGTGTGCGCAGGGCTGCCCATGCCACATCTTTCCCAGCGTCTCTGCCTGGGTGGGCCCTCTTCTGTCCTCTTGGCACCCAGCCCCATCCCAGCCACCGCTGAGGGCTTAC	177	AGGGCACAGGAAGTCTAC	TGCGCACCAACTCTATATG	52.2	*binds CRH in the membranes of hormone-sensitive cells	*variants result in altered binding affinity or signal transduction; *association with personality trait openness	Binder & Nemeroff, 2010; Papiol et al., 2007; Tochigi et al., 2006
DRD3	dopamine receptor D3	D3DR, ETM1, FET1	2	3	rs6280 or Gly9Ser	GCCCCACAGGTGTAGTTCAGGTGGC[C/T]ACTCAGCTGGCTCAGAGATGCCATA	missense	CAGTAGGAGAGGGCATAGTAGGCATGTGGGCGGGCCTGGCTGGCACCTGTGGAGTTCTCCACCCCACAGGTGTAGTTCAGGTGGCCACTCAGCTGGCTCAGAGGTGCCATAGCCCAGGGGGAGGTACGTGATGCCAAGGGGCTTCCTGTGAGGAGACAGAAAACAATATTAATAAAATCAGACTCTTTGGAGCTTGGTTGCTTAGTT	35197780 - 35197986	GCTCACTACTAAGTAGTTGGTGGTAGTCTGCAGGGCCCGCTCCTTCAGCACAGCCATGCACACCAGGCCATTGCCGAAGACGATGGCCAGGATGAGCGCGCAGTAGGAGAGGGCATAGTAGGCATGTGGGCGGGCCTGGCTGGCACCTGTGGAGTTCTCTGCCCCACAGGTGTAGTTCAGGTGGCCACTCAGCTGGCTCAGAGATGCCATAGCCCAGAGGGAGGTGCGTGATGCCAAGGGGCTTCCTGTGAGGAGACAGAAAACAATATTAATAAAATCAGACTCTTTGGGGCTTGGTTGCTTAGTTACATTTTTTTATTTATTGCATCAGCAAATATTTATTGAGCATTTTCTATATAGTAGGCACTGTTGTGAGAGTTGGAGATAGAGCAATGAACA…	207	CAGTAGGAGAGGGCATAG	AACTAAGCAACCAAGCTCC	gradient 60→50	* expressed in phylogenetically older regions of the brain; *thus plays a role in cognitive and emotional functions	*allelic variants are associated with personality and aggression	Benis & Hobgood, 2011; Savitz et al., 2013; Thomson, Carlson, & Rupert, 2013
DRD3	dopamine receptor D3	D3DR, ETM1, FET1	2	3	rs167771	CTCATGCTCCAAAGTCTATCACAAT[G/A]ATCCTCTTTTCCATAAAGCCCTTTC	intron variant	CCCCTCTTTTCAATTTCATCTCTTCCCAGGTTGCCCCATATCCTTCTCATGCTCCAAAGCATGATCCTCTTTTCCATAAAGCCCTTTCACATTCCCACAGTCTGATTCAGTCATCCTGGAACCTTCAT	35183303 - 35183430	GGCCAGCCTGGTCTCGAACTCCTGACCTCAAACGATCCTCTTGCCTCGGCCTCCCAAATTGCTGGGATTACAGGAGTAAGCCACCGTGCCTGGCCTCAATCCCCCTTTTCAATTTCATCTCTTCCCAGGTTGCCCCATACCCTTCTCATGCTCCAAAGTCTATCACAATGATCCTCTTTTCCATAAAGCCCTTTCACATTCCCACAGTCTGATTCAGTCACCCTTGAACTTCACAATGCTTTCTCTGTCACTATGTTGTGGCATCTCCAGCCTGCTTTTTCTAGAGGTCATAGCACAGGCCCCCTCAATTGGCCCAGTGT	128	CCCCTCTTTTCAATTTCATC	ATGAAGGTTCCAGGATGAC	52.2	* expressed in phylogenetically older regions of the brain; *thus plays a role in cognitive and emotional functions	*allelic variants are associated with personality and aggression	Benis & Hobgood, 2011; Savitz et al., 2013; Thomson, Carlson, & Rupert, 2013
FKBP5	FK506 binding protein 5	AIG61, FKBP54, P54, PPIase, Ptg-10	4	6	rs1360780	GAAGGCTTTCACATAAGCAAAGTTA[T/C]ACAAAACAAAAATTCTTACTTGCTA	intron variant	GCAAGTCTCCAAAATTTGACTTGGTACATAATGGCAATTCACATATATTCAGAAAAGAGCCAGGCACAGAAGAAAGGCTTTCACATAAGCAAGGTTAGACAAAACAAAAATTCTTATTTGCTACTGCTGGCACAAGAGATATTAAAACTCAGCATCCTGGTAATATTTAGAATGCGTCA	36555223 - 36555401	TGGAATTTAGGATGAGTAACTATAGCTACAAGGTTGAGAAGCCTTCTAAAAAAAGACAATAGGATGTAAATCTATAGCATAAAGCCCTTATTCTATAGCTGCAAGTCCCCAAAATTTGACTTAGCACATAATAGCAATTCACATATATTCAGAAGAGATCCAGGCACAGAAGGCTTTCACATAAGCAAAGTTATACAAAACAAAAATTCTTACTTGCTACTGCTGGCACAAGAGATATTAAAACTCAGCATCCTGGTAATATTCAGAATGCATCAGATAATCTTTTCAGGAAAAACAAAACTTAACTATACAAAACTTACATGTGTTAACAATGGTGTAGGAGAAATAACTATTTAATGTGACTAAAGCCACTTA	179	GCAAGTCTCCAAAATTTGAC	TGACGCATTCTAAATATTACC	50	*is a co-chaperone of the glucocorticoid receptor; *together they form a complex that modulates cortisol binding affinity; *thus, it modulates the HPA-axis via glucocorticoid receptor sensitivity	*certain alleles are associated with higher FKBP5 induction by cortisol; *T allele of rs1360780 forms a putative TATA box, increasing affinity to the TATA box binding protein, resulting in enhanced FKBP5 mRNA transcription; *rs4713902 is associated with baseline cortisol	Binder et al., 2008; Fujii et al., 2014; Mahon et al., 2013; Mueller et al., 2005; Roy, Gorodetsky, Yuan, Goldman, & Enoch, 2010; Willour et al., 2009
FKBP5	FK506 binding protein 5	AIG61, FKBP54, P54, PPIase, Ptg-10	4	6	rs3800374	TGAACCAGCAGCAACTTGAATTTTG[G/A]GAGCCCATAACTGTAAAATGGGTCC	intron variant	TCCTGTTACCTGAGATGTGGAGGCCAAAGCCCCATGATACTCTGGCTGTCCCTGCAGCCTGATTTTGTGTCTTGAATTATTTTCCAAGTGATGAACCAGCAGCAACTTGAATTTTGGGAGCCCATAACTGTAAAATGGGTCTATGGTCTTCAGGCTACGTTGATCT	36482748 - 36482913	AGTCCATCATCCCCAAACTAGAACATAGTAGATACTCGGTAAGCTGGCTTTGTCCCTCCTCTGAAGGCAGCCTCTTGTCTGTATCCCAGTGGCCCTTCACTCCTGTTACCTGAGATGTGGAGGCCAAAGCCCCATGATACTGTGGTTGTCCCTGCAGCCTGATTTTGTGTCTTGAATTCTTTTCCAAGTGGTGAACCAGCAGCAACTTGAATTTTGAGAGCCCATAACTGTAAAATGGGTCCATCGTCTTCAGGCTACATTGATCTTATATCTATTTTTAGTCACAATTGATAACTCAGAGTTCACCAAATACGAAGATCAAATATAAAATATTTTCCTTAAAAGTATTCTAAGACCACCCCGCCC	166	TCCTGTTACCTGAGATGTGG	AGATCAACGTAGCCTGAAG	54	*is a co-chaperone of the glucocorticoid receptor; *together they form a complex that modulates cortisol binding affinity; *thus, it modulates the HPA-axis via glucocorticoid receptor sensitivity	*certain alleles are associated with higher FKBP5 induction by cortisol; *T allele of rs1360780 forms a putative TATA box, increasing affinity to the TATA box binding protein, resulting in enhanced FKBP5 mRNA transcription; *rs4713902 is associated with baseline cortisol	Binder et al., 2008; Fujii et al., 2014; Mahon et al., 2013; Mueller et al., 2005; Roy, Gorodetsky, Yuan, Goldman, & Enoch, 2010; Willour et al., 2009
FKBP5	FK506 binding protein 5	AIG61, FKBP54, P54, PPIase, Ptg-10	4	6	rs4713902	GATTTACTAGCTTTCTAAATCCCAT[T/C]TGATAAAGGAATTAGCTCTTCATGT	intron variant	TCATGCCACTGCACTCTAGCCTGGACAACAGAGCAAGACTCTGTCTCAAAAAAAAGAGAGAGAAAAAAAAGAAACATGTTCTTTTGGTTCTCACACCTTGCTATTTTGAAAACAATGGCTTGTTTAAATCCAAGTAAATAGGCAACCTGTATAAGCTGATTTACTAGCTTTCTAAATCCCATTTGATAAAGGAATTAAGCTCTTCATTTTTTGGCTCCAACACTTCAAGGGATGCAAGTCATCTTAGTAATCTCAGAGGATGGCTCTTGTCAGCGGTACTGAGTCCATATGAAGAGAAGTACTATGAATAATTAAAACACAAAGATAAAAACAACAAGAAAACAAACTTTTGAACTTTCAAAAGCAGATAAAGCTGGAAG	36561735 - 36562114	AGCCAGGCGTGGTGGCACACGCCTGTAATCCCAGCTACTCGGGTGGCTGAGGCACAAGAATCACTTGAACCTGGGAGGCAGAAGTTGCAGTGAGCCGAGGTCATGCCACTGCACTCTAGCCTGGGTGACAGAGCAAGACTCTTTCTCAAAAAAAAGAGAGAGGAAAAAAAGAAACATTTTCTTTTGGTTCTCACCTTGCTATTTTGAAAACAATGGCTTGTTTAAATTCGAGTAAATAGGCAACCTGTATAAGCTGATTTACTAGCTTTCTAAATCCCATTTGATAAAGGAATTAGCTCTTCATGTTTTGGCTCCAACACTTCAAGGGATGCAAGTCATCTTAGTAATCTCAGAGGATGGCTCTTGTCAGTAGTACTGAGTCCATATGAAGAGAAGTAC…	380	TCATGCCACTGCACTCTAGC	CTTCCAGCTTTATCTGCTTTTGA	60	*is a co-chaperone of the glucocorticoid receptor; *together they form a complex that modulates cortisol binding affinity; *thus, it modulates the HPA-axis via glucocorticoid receptor sensitivity	*certain alleles are associated with higher FKBP5 induction by cortisol; *T allele of rs1360780 forms a putative TATA box, increasing affinity to the TATA box binding protein, resulting in enhanced FKBP5 mRNA transcription; *rs4713902 is associated with baseline cortisol	Binder et al., 2008; Fujii et al., 2014; Mahon et al., 2013; Mueller et al., 2005; Roy, Gorodetsky, Yuan, Goldman, & Enoch, 2010; Willour et al., 2009
HTR1A	5-hydroxytryptamine receptor 1A, or serotonin receptor 1 A	5-HT-1A, 5-HT1A, 5HT1a, ADRB2RL1, ADRBRL1, G-21, PFMCD	6	5	rs6295	GAGAACGGAGGTAGCTTTTTAAAAA[C/G]GAAGACACACTCGGTCTTCTTCCAT	upstream variant 2KB	AGATGATAACGGAGGTAGCGTTTTTGTTGTTGTTTGTTTGTTTGTTTGTTTTGAGACAGAGTCTCGCTCTGTCGCCCAGGCTGGAGTGCAGTGGCGCGAGAACGGAGGGAGGTAACTTTTTAAAAACGAGACACACTCCGTCTTCTTCCTTCAATTAGCAATTATTGGGAGACTGACCCAGGACTGTT	62108809 - 62108996	CTTTGACACGTCCTTTATAATTTCGTTCTCTCCCGGTTCCCCAACGTTAAAAAAAAAGTCACAGGCAATATTCTCCCTGAGGGAGTAAGGCTGGACTGTTAGATGATAACGGAGGTACCGTTTTGTTGTTGTTGTCGTCGTTGTTCGTTTGTTTTTGGAGACGGAGTCTCGCTCTGTCGCCCAGGCTGGAGTGCAATGGCGCGAGAACGGAGGTAGCTTTTTAAAAAGGAAGACACACTCGGTCTTCTTCCATCAATTAGCAATAATTGGGAGACTGACCCAGGACTGTTCACCTTCCCATTCAGGCTCCCTATGCTTCCTTTTCTCATCTCCTATTGCCACTCTGGGATGCTGACACGATTTAAGAATTTGGCAGATAATATGAGGCAA	188	AGATGATAACGGAGGTAGC	AACAGTCCTGGGTCAGTC	55.6	*binds serotonin; *activation induces the secretion of hormones including cortisol, corticosterone, ACTH and oxytocin; *important for stress-related information processing	*effects on cortisol stress response HPA-axis activity; *explained by differences in serotonin turnover; *higher activation leads to decreased aggression	Armbruster et al., 2011; de Boer & Koolhaas, 2005; Mekli et al., 2011; Shattuck, 2011; Shattuck et al., 2014
HTR1B	5-hydroxytryptamine receptor 1B, or serotonin receptor 1B	5-HT-1B, 5-HT-1D-beta, 5-HT1B, 5-HT1DB, HTR1D2, HTR1DB, S12	4	6	rs6296	GCGAATCCGGATCTCCTGTGTATGT[G/C]AACCAAGTCAAAGTGCGAGTCTCCG	intron variant,synonymous codon	GCTGATAACGGACTCTCCTGGGTCCACGTCCTCGGTCACCTCTATTAACTCGCGGGTTCCCGATGTGCCCAGCGAATCCGGGTCTCCTGTGTACGTGAACCAAGTCAAAGTGCGAGTCTCCGACGCCCTGCTGGAAAGGAAGAAACTCATGGCCGCTAGGGAGCGCAAAGCCACCAAGACCCTGGGGATCATTTTGGGAGCCTTTATTGTGTGTTGGCTG	75621644 - 75621863	TGCTCCTCATCGCCCTCTATGGCCGCATCTACGTAGAAGCCCGCTCCCGGATTTTGAAACAGACGCCCAACAGGACCGGCAAGCGCTTGACCCGAGCCCAGCTGATAACCGACTCCCCCGGGTCCACGTCCTCGGTCACCTCTATTAACTCGCGGGTTCCCGACGTGCCCAGCGAATCCGGATCTCCTGTGTATGTGAACCAAGTCAAAGTGCGAGTCTCCGACGCCCTGCTGGAAAAGAAGAAACTCATGGCCGCTAGGGAGCGCAAAGCCACCAAGACCCTAGGGATCATTTTGGGAGCCTTTATTGTGTGTTGGCTACCCTTCTTCATCATCTCCCTAGTGATGCCTATCTGCAAAGATGCCTGCTGGTTCCACCTAGCCATCTTTGACTTCTTCA…	220	GCTGATAACGGACTCTCC	CAGCCAACACACAATAAAGG	54.4	*widely expressed in the central nervous system; *function depends on location; *frontal cortex: postsynaptic receptor and inhibits dopamine release; *ganglia and striatum: inhibiting serotonin release	*gene variants associated with vulnerability for depression and anxiety; *assumed impact in development of neural systems associated with emotional processing; *rs13212041 is functional and associated with high or low expression and anger in men	Conner et al., 2010; Mekli et al., 2011; Shattuck, 2011; Shattuck et al., 2014
HTR1B	5-hydroxytryptamine receptor 1B, or serotonin receptor 1B	5-HT-1B, 5-HT-1D-beta, 5-HT1B, 5-HT1DB, HTR1D2, HTR1DB, S12	4	6	rs13212041	AAAAAATAAAGCAGTCTGCAGACTT[T/C]GGCACTAGCACACATAATGGTTTGT	intron variant,utr variant 3 prime	ATCGGTTTTACCAATTGCATTAGTAAGAAATATAGCAGCAGTGTGGGCTGAGTCACCCATCATACCCTTCATTTCTGGGGATTTAAATGTGTAAAGTGACAGGTACATGAAATTAGGAGAGAAAAAAAAGCAGTCTGCAGACTTTGGCACTAGCACACATAATGGTTTGTTTGTTAGAGCTGTGGTTTGACCATCGCTAAACAAGAATT	75620492 - 75620700	AAGAACTATCCCCATGTCATCAGTCTCCTTCACATCTCACTAAATTGGATAAGAAATAAAGACACTTTTCTTGTTAAGAAACAGTATATTTCCAATACTAATCGGTTTTACCAATTGCATTAGTAAGAAATATAGCAGCAGTGTGGGCTGAGTCACCCATCATACCCTTCATTTATGGGGATTTAAATGTGTAAAGTGACAGGTACATGAAATTAAGAGAAAAAATAAAGCAGTCTGCAGACTTCGGCACTAGCACACATAATGGTTTGTTTGTTAGAGTTGTGGCTTGACAATCGCTAAACAGGAATTACAAAATTGTAAATCTGCAGAAAACAAACAATCATAGGTGTTGATTCTCAGTTTAACACTCCTCATCTCCCATTCCCACCCACCCACCCC…	209	ATCGGTTTTACCAATTGCAT	AATTCTTGTTTAGCGATGGTC	54.4	*widely expressed in the central nervous system; *function depends on location; *frontal cortex: postsynaptic receptor and inhibits dopamine release; *ganglia and striatum: inhibiting serotonin release	*gene variants associated with vulnerability for depression and anxiety; *assumed impact in development of neural systems associated with emotional processing; *rs13212041 is functional and associated with high or low expression and anger in men	Conner et al., 2010; Mekli et al., 2011; Shattuck, 2011; Shattuck et al., 2014
MAOA	monoamine oxidase A	BRNRS, MAO-A	X	X	941T>G in Macaca mulatta			AATTAATGCGATCCCTCCGACCTTGACGGCCAAGATTCACTTCAGACCAGAGCTTCCAGCAGAGAGAAACCAGCTAATTCAGCGTCTTCCAATGGGAGCTATCATTAAGTGCATGATGTATTACAAGGAGGCCTTCTGGAAGAAGAAGGGTAGGCTGCTATTATTCATGTTTAAACTATTATATGAAGAAATCACACTGTTTTAGGATTATTGAACAGAAGGTAT	43820433 - 43820657	TGTTTAGAAGTGATAAAGATGATTTTTCACGCCTGCCACAAAGACTGCAGCTCACATTTGAGGTAATATTTTGCTTGTGTGTGTTTTAGTGCAAATACGTAATTAATGCGATCCCTCCGACCTTGACTGCCAAGATTCACTTCAGACCAGAGCTTCCAGCAGAGAGAAACCAGTTAATTCAGCGGCTTCCAATGGGAGCTGTCATTAAGTGCATGATGTATTACAAGGAGGCCTTCTGGAAGAAGAAGGGTAGGCTGCTATTATTCATGTTTAAACTGTATTATATGAAGAAATCACAGTCTTTTAGGATTATTGAACAGAAGGTATTGAACAGAAACAAAGTATTTTCAAACTGGTAGAAAAAGGATTAGAAATCTTGGTCTGTCAATTTCCTCATAT…	225	AATTAATGCGATCCCTCCG	ATACCTTCTGTTCAATAATCCT	54	*breaks down serotonin, melatonin, noradrenaline and adrenaline; *therefore it influences synaptic concentrations of these neurotransmitters	*marker for antisocial behaviour; *low activity variant is linked to impulsivity and aggression in animals and humans	Barr, 2011; Bouma et al., 2012; Furlong et al., 1999; Jabbi et al., 2007; Karere, Sullivan, Kinnally, Capitanio, & Lyons, 2012; Larson, Taubitz, & Robinson, 2010; Manuck, Flory, Ferrell, Mann, & Muldoon, 2000; Newman et al., 2005; Wendland et al., 2006; Zammit et al., 2004
MAOA	monoamine oxidase A	BRNRS, MAO-A	X	X	rs1799835	GTGCATGATGTATTACAAGGAGGCC[G/T]TCTGGAAGAAGAAGGGTAGGCTGCT	missense	AATTAATGCGATCCCTCCGACCTTGACGGCCAAGATTCACTTCAGACCAGAGCTTCCAGCAGAGAGAAACCAGCTAATTCAGCGTCTTCCAATGGGAGCTATCATTAAGTGCATGATGTATTACAAGGAGGCCTTCTGGAAGAAGAAGGGTAGGCTGCTATTATTCATGTTTAAACTATTATATGAAGAAATCACACTGTTTTAGGATTATTGAACAGAAGGTAT	43820433 - 43820657	TGTTTAGAAGTGATAAAGATGATTTTTCACGCCTGCCACAAAGACTGCAGCTCACATTTGAGGTAATATTTTGCTTGTGTGTGTTTTAGTGCAAATACGTAATTAATGCGATCCCTCCGACCTTGACTGCCAAGATTCACTTCAGACCAGAGCTTCCAGCAGAGAGAAACCAGTTAATTCAGCGGCTTCCAATGGGAGCTGTCATTAAGTGCATGATGTATTACAAGGAGGCCTTCTGGAAGAAGAAGGGTAGGCTGCTATTATTCATGTTTAAACTGTATTATATGAAGAAATCACAGTCTTTTAGGATTATTGAACAGAAGGTATTGAACAGAAACAAAGTATTTTCAAACTGGTAGAAAAAGGATTAGAAATCTTGGTCTGTCAATTTCCTCATAT…	225	AATTAATGCGATCCCTCCG	ATACCTTCTGTTCAATAATCCT	54	*breaks down serotonin, melatonin, noradrenaline and adrenaline; *therefore it influences synaptic concentrations of these neurotransmitters	*marker for antisocial behaviour; *low activity variant is linked to impulsivity and aggression in animals and humans	Barr, 2011; Bouma et al., 2012; Furlong et al., 1999; Jabbi et al., 2007; Karere, Sullivan, Kinnally, Capitanio, & Lyons, 2012; Larson, Taubitz, & Robinson, 2010; Manuck, Flory, Ferrell, Mann, & Muldoon, 2000; Newman et al., 2005; Wendland et al., 2006; Zammit et al., 2004
MC2R	melanocortin receptor 2 or adrenocorticotropic hormone receptor	ACTHR	18	18	306T>G in Sus scrofa			CATTGTTGGAGTTTTGGAGAATCTGATCGTCCTGCTGGCTGTGTTCAAGAATAAGAATCTCCAGGCACCCATGTACTTTTTCATCTGTAGCTTGGCCATATCTGATATGCTGGGCAGCCTATATAAGATCTTGGAAAATATCCTGATCATATTGAGAAACATGGGCTATCTCAAGCCGCGTGGCAGTTTCGAAACCACAGCTGATGACA	539560 - 539768	AGCACATTATCAACTCGTATGAAAACATCAACAACACAGCAAGAAATAATTCCGACTGTCCTCGTGTGGTTTTGCCGGAGGAGATATTTTTCACAATTTCCATTGTTGGAGTTTTGGAGAATCTGATCGTCCTGCTGGCTGTGTTCAAGAATAAGAATCTCCAGGCACCCATGTACTTTTTCATCTGTAGCTTGGCCATATCTGATATGCTGGGCAGCCTATATAAGATCTTGGAAAATATCCTGATCATATTGAGAAACATGGGCTATCTCAAGCCACGTGGCAGTTTTGAAACCACAGCCGATGACATCATCGACTCCCTGTTTGTCCTCTCCCTGCTTGGCTCCATCTTCAGCCTGTCTGTGATTGCTGCGGACCGCTACATCACCATCTTCCACG…	209	CATTGTTGGAGTTTTGGAGA	TGTCATCAGCTGTGGTTTC	54	*also known as ACTH receptor; *binding of ACTH stimulates cortisol production	*mutations cause familial glucocorticoid deficiency; *association with pain sensitivity	Binder & Nemeroff, 2010; Clark, Grossman, & McLoughlin, 1993; Holliday et al., 2010; Jardine et al., 2014; Muráni et al., 2010
MC2R	melanocortin receptor 2 or adrenocorticotropic hormone receptor	ACTHR	18	18	rs11661134	TCTGTCTCTAATGTTCTCAGGGGGT[A/G]CAGACTTGGGTTTGCCCACTGTCAC	not available on NCBI	TCCTTGTAGTCCCTTGAACAATTGTAACTGCCCCAATTGTCTGCTCTGCCTGCCAAGACCTACGCCTTCAGGCAAGTGACTCAACCAAGTTTCTTTCTGGGTACAGATTCTAAAGCTATGAAAAACTTGCCTCTTTTCTCCTTTCTCATTCACCACCCCATGGGGTCCTCTGGGGAGGACCGCAGAGTTAGAGCCTTCTAAGATCTTGTTTACTGCGAGCTCA	535386 - 535608	ATTTGAGTTATCCGGGGCCATGTTCTTGTGCCCTGTGATGCTGTTAACTCGATGATTTGTGCGCCCCTCCCAGCCAAAAAACAAAAGTCGGTTTTGCTTTTCCTTGCAGTCCCTTGAACAGTTATAACTACCCCAATTGTCTGCTCTGCCTGCCAAGACCTACGCCTTCAGGCAAACGAATCAACCAAGTTTCTTTCTGGGTACAGATTATAAAGCTATGAAAAACTTGTCTCTTTTCTCCTTTCTCATCCACCACCCCATCTCTGCCTCCTGGGGAGCACTGCAGAGTTAGAGCCTTCTAAGACCTTGTTTACTGCAAGCTCAAGGTGATGGAGCTTGGTCTTCGGGCCAGGAGTTAACTCCAGAGGTTCCAATAACATAAGAAAGAATGAGATTTAA…	223	TCCTTGTAGTCCCTTGAAC	TGAGCTCGCAGTAAACAAG	54.4	*also known as ACTH receptor; *binding of ACTH stimulates cortisol production	*mutations cause familial glucocorticoid deficiency; *association with pain sensitivity	Binder & Nemeroff, 2010; Clark, Grossman, & McLoughlin, 1993; Holliday et al., 2010; Jardine et al., 2014; Muráni et al., 2010
MC2R	melanocortin receptor 2 or adrenocorticotropic hormone receptor	ACTHR	18	18	rs1941088	TTAGTTATTGTTTATCCTGCACCCC[A/G]TGTTGCTGCCTAGGAAGGTGGAGGC	intron variant	GGCCTCCTTTCTAGGTAACATGTGCCCCCGACAGAGCCAGCCAAGGGAAGGTGAGAGCCCCTCACGATGGTGGTGACTGCACGCTTCCGGGGTCAAACACTTTGCAGGAGTATGTGATAATCAGTATACTTTTAGTTATTGTTCACGCTGCACCCCATGTTGCTGCCTAGGAAGGTGGAGGACGACTGAGCTAGTGGTTGAGAAAGGCACAGAAAGTGTGTGTGCATCTCCCAGAACTGTAACGTCACATGTGTGGGTGGTGGAGTTGCTTAAACA	531765 - 532040	GTGTATGAGTGTGTGTGTGTAAGTGAAGAATGGGGACAGTTATCTGAAGGCAGCTTAGACAAACTGAAATATGAAGAAGAGCTGTTTAATCGAATGCCTGGGCCTCTTTTCTAGGTAACATGTGCCCCCCGACAGAGCCAGCCAAAGGAAGGTGTGAGCCCCTCATGATGGCAGTGACTGCATGCTTTCTGGGTGCAAACACTTTGCAGGAGTATGTGATAATCAGTATGCTTTTAGTTATTGTTTATCCTGCACCCCGTGTTGCTGCCTAGGAAGGTGGAGGCTGACTGAGCTAGTGGTTGAGAAAGGCACAGAAAGTGTGCGTGCATCTCCCAGAACTGTAACGTCACACGTGTGGATGGTGGAGTTGCTTAGACACCAATGCCTGAGGTTCAGGAA…	276	GGCCTCCTTTCTAGGTAACA	TGTTTAAGCAACTCCACCAC	54	*also known as ACTH receptor; *binding of ACTH stimulates cortisol production	*mutations cause familial glucocorticoid deficiency; *association with pain sensitivity	Binder & Nemeroff, 2010; Clark, Grossman, & McLoughlin, 1993; Holliday et al., 2010; Jardine et al., 2014; Muráni et al., 2010
NPY	neuropeptide Y	PYY4	3	7	/-1002T>G in Macaca mulatta			GATCCAGGAGCATTCATTCACGGAACTTTAAGATCTCAGTCCACTGCATAAAATCTTGATTTTGTAATAACAATTTCTGTATCTTGCATATTCATTCAACAGGTTTAACGCGATGAGCAAATTAATGTGCATCGTTTTTAACATGTTTCAACTTAATCAGAACCCACATTCTCAATTAACGTTA	83929118 - 83929301	AACATGGAACTTAATGCTTTAATTTCCCAACATGCCTTTTTATTTAGAAAGATTCAGACTTATATTTCATTTAGAAATAAAATGCCATTTTATTTAGAAAGATACAGGAGCATTCATTCACGGAACTTTCAGATCTCAGTCCACTGCATAAAATCTTGATCCTGTAATAATAGTTTCTGTATCTTGCATATTCATTCAACAGGTTTAACGCGATGAGCAAATTAATGTTCATCGTTTTTAACATGTTTCATCTTAATCAGAACCCACATTCTCAACGTTAATTGAACGTACATAGGACTATACAAGGGTTAGTAAATAAGACAGAAACTGTTGTTCATTTAACCACCGTCACTTTGGACCAAAAAAGAAAAAATA	184	GATCCAGGAGCATTCATTC	TAACGTTAATTGAGAATGTGGG	54	*most abundant neuropeptide in the mammalian brain and affects its activity; *plays an important role in controlling physiological processes associated with stress, especially via emotion; *released in response to stress; *referred to as a protective neurochemical that mediates stress resilience	*SNPs lead to different amount of expression; *genotype associated with low NPY expression produces increased negative emotional experiences during painful stressors; *SNPs are associated with increased risk for anxiety and depression disorders in individuals exposed to high stress; *variations in human NPY affect the stress response and emotion; *in Macaca mulatta−1002 T/G disrupts a putative gl…	Adrian et al., 1983; Brothers & Wahlestedt, 2010; Enman, Sabban, McGonigle, & Van Bockstaele, 2015; Hirsch & Zukowska, 2012; Kormos & Gaszner, 2013; Larhammar & Salaneck, 2004; Lindell et al., 2010; Mickey et al., 2011; Thorsell, Carlsson, Ekman, & Heilig, 1999; Wang et al., 2013; Zhou et al., 2008
NPY	neuropeptide Y	PYY4	3	7	rs16139	GGCGAGGGTCAGTCCGGACAGCCCC[A/G/T]GTCGCTTGTTACCTAGCATCTGCAG	intron variant,missense	TGAGGTTGATGTAGTGTCGCAGCGCCGAGTAGTATCTGGCCATGTCCTCCGCTGGCGCGTCCTCGCCCGGGTTGTCCGGTTTGGAAGGGTACGCCTCGGCCAGCGCACCCAGGCACACGAGCAGGGACAGGGCGAGGGTCAGTCCGGACAGCCCCAGTCGCTTGCTACCTAGCATCTGCGGGCACAGAAGGCTCAACGGACGG	83926947 - 83927149	AGAAACAATCCCTTTCCCTAACATCCCCAGGATCTCCTGGTGTGCAGGCACTGGCGCTCCCGGAATCGGTCCCGCGGTCCCACCCACCTCTGCCTGGTGATGAGGTTGATGTAGTGTCGCAGCGCCGAGTAGTATCTGGCCATGTCCTCCGCTGGTGCGTCCTCGCCCGGGTTGTCCGGCTTGGAGGGGTACGCCTCGGCCAGCGCACCCAGGCACACGAGCAGGGACAGGGCGAGGGTCAGTCCGGACAGCCCCAGTCGCTTGTTACCTAGCATCTGCAGGCACAGAAGGCTCAACGGACGGGCTTGGGGATTCAGAGCACCCACGCGCAGCACCTCCCTCCTCTGCCCCCCGCGCTCCTCCTCCTGCTACCACACGCGACCCCCAATCCGCTCTCGT…	203	TGAGGTTGATGTAGTGTCG	CCGTCCGTTGAGCCTTC	54.4	*most abundant neuropeptide in the mammalian brain and affects its activity; *plays an important role in controlling physiological processes associated with stress, especially via emotion; *released in response to stress; *referred to as a protective neurochemical that mediates stress resilience	*SNPs lead to different amount of expression; *genotype associated with low NPY expression produces increased negative emotional experiences during painful stressors; *SNPs are associated with increased risk for anxiety and depression disorders in individuals exposed to high stress; *variations in human NPY affect the stress response and emotion; *in Macaca mulatta−1002 T/G disrupts a putative gl…	Adrian et al., 1983; Brothers & Wahlestedt, 2010; Enman, Sabban, McGonigle, & Van Bockstaele, 2015; Hirsch & Zukowska, 2012; Kormos & Gaszner, 2013; Larhammar & Salaneck, 2004; Lindell et al., 2010; Mickey et al., 2011; Thorsell, Carlsson, Ekman, & Heilig, 1999; Wang et al., 2013; Zhou et al., 2008
NPY	neuropeptide Y	PYY4	3	7	rs5574	TTTTTTCCAGATATGGAAAACGATC[T/C]AGCCCAGAGACACTGATTTCAGACC	intron variant,synonymous codon	TGCTTCATACACCTAGATTGCTTGTTACAGATGAACAACTGATGATAATATTTAGTTTTCATATCCCAAATAGTACACTATCTTCCTTTTTCCTAAAGGTTTTTATGCCTATTCCAAACTTGCTTTAAAAGACTTTTTTTTTTTCCAGGTATGGCAAACGATCTAGCCCAGAGACACTGATTTCAGACCTCTTGATGAGAGAAAGCACAGAAAATGTTCCCAGAA	83922807 - 83923031	CGGTTTAAATAACCTCCTAGATTATTTATTATTTGAGCAAAGTTTAAATATATATACAAATAATTTGAAATAATATTTATGATAATGTTTCGATAATATATGCTTCATACACCTAGCTTGCTTGTTACAGATGAACACCTGACAATAATGTTTAGTTTTCATATCCCAAATAGGAGACTATCTTCCTTTTTCCTAAAGGTTTTTATGCCTATTCCAAACTTGCTTTAAAAGACTTTTTTTTTTCCAGATATGGAAAACGATCCAGCCCAGAGACACTGATTTCAGACCTCTTGATGAGAGAAAGCACAGAAAATGTTCCCAGAACTCGGTATGACAAGGCTTGTGATGGGGACATTGTTGCAGAGCTCAAGGTGCCCAGGGGAGGGAAGTCAGAGACAG…	225	TGCTTCATACACCTAGATTG	TTCTGGGAACATTTTCTGTG	54	*most abundant neuropeptide in the mammalian brain and affects its activity; *plays an important role in controlling physiological processes associated with stress, especially via emotion; *released in response to stress; *referred to as a protective neurochemical that mediates stress resilience	*SNPs lead to different amount of expression; *genotype associated with low NPY expression produces increased negative emotional experiences during painful stressors; *SNPs are associated with increased risk for anxiety and depression disorders in individuals exposed to high stress; *variations in human NPY affect the stress response and emotion; *in Macaca mulatta−1002 T/G disrupts a putative gl…	Adrian et al., 1983; Brothers & Wahlestedt, 2010; Enman, Sabban, McGonigle, & Van Bockstaele, 2015; Hirsch & Zukowska, 2012; Kormos & Gaszner, 2013; Larhammar & Salaneck, 2004; Lindell et al., 2010; Mickey et al., 2011; Thorsell, Carlsson, Ekman, & Heilig, 1999; Wang et al., 2013; Zhou et al., 2008
NR3C1	nuclear receptor subfamily 3 group C member 1 or glucocorticoid receptor	GCCR, GCR, GCRST, GR, GRL	6	5	rs6190	CCCAGCAGTGTGCTTGCTCAGGAGA[G/A]GGGAGATGTGATGGACTTCTATAAA	missense,utr variant 5 prime	TCACTGATGGACTCCAAAGAATCATTAACTCCCAGTAGAGAAGAAAACCCCAGCAGTGTGCTTGCTCAGGAGAGGGGAAATGTGATGGACTTCTATAAAACCCTAAGGGGAGGAGCTACTGTGAAGGTTTCTGCATCTTCACCCTCACTGGCTGTCGCTTCTCAGTCAG	141201977 - 141202145	TTAACAAGCTGCCTCTTACTAATCGGATCAGGAAGATAATGTGACTTTAGAGCTTATGATGTTTTCCCCCCGTTTTTGTTTTTTGTTTTGTAGTTGATATTCACTGATGGACTCCAAAGAATCATTAACTCCTGGTAGAGAAGAAAACCCCAGCAGTGTGCTTGCTCAGGAGAGGGGAGATGTGATGGACTTCTATAAAACCCTAAGAGGAGGAGCTACTGTGAAGGTTTCTGCGTCTTCACCCTCACTGGCTGTCGCTTCTCAATCAGACTCCAAGCAGCGAAGACTTTTGGTTGATTTTCCAAAAGGCTCAGTAAGCAATGCGCAGCAGCCAGATCTGTCCAAAGCAGTTTCACTCTCAATGGGACT	169	TCACTGATGGACTCCAAAG	CTGACTGAGAAGCGACAG	54	*cortisol and other glucocorticoids bind to this receptor; *expressed in nearly every cell of the body; *regulates gene transcription	*polymorphisms lead to altered receptor function; *a SNP causes hypersensitivity to glucocorticoids and a poor feedback regulation of the HPA-axis; *also in relation to depression; *rs6190 is associated with a lower cortisol response to psychosocial stress	Fleury et al., 2003; Hauer et al., 2011; Huizenga et al., 1998; Lian et al., 2014; Muráni et al., 2010; Rosmond et al., 2000; Schaaf & Cidlowski, 2002; van West, Del-Favero, Deboutte, Van Broeckhoven, & Claes, 2010
NR3C1	nuclear receptor subfamily 3 group C member 1 or glucocorticoid receptor	GCCR, GCR, GCRST, GR, GRL	6	5	rs56149945	CCACCAATTCCCGTTGGTTCCGAAA[A/G]TTGGAATAGGTGCCAAGGATCTGG	missense	TCAACAGCAGGATCAGAAGCCTATTTTTAATGTCATTCCACCAATTCCCGTTGGTTCTGAAAATTGGAATAGGTGCCAAGGTTCTGGAGACGACAACTTGACTTCCTTGGGGACTCTGAACTTCCCTGGTCGAACAGTTTTTTCTAATGGCTATTCAAGGTAAGATCA	141200947 - 141201114	CAAATATAATTGGTAATAAAATGTCTGCCATTTCTGTTCATGGTGTGAGTACCTCTGGAGGACAGATGTACCACTATGACATGAATACAGCATCCCTTTCTCAACAGCAGGATCAGAAGCCTATTTTTAATGTCATTCCACCAATTCCCGTTGGTTCCGAAAATTGGAATAGGTGCCAAGGATCTGGAGATGACAACTTGACTTCTCTGGGGACTCTGAACTTCCCTGGTCGAACAGTTTTTTCTAATGGCTATTCAAGGTAAGATCAGTGTTTTTCTGTTTCTTAAGAATGGTACATTTAAGGTAGATTAATAGATGTAAATCTTCATTGATTTATATGTGTTCTCTAAAGATTCATGTGCTTTTTT	168	TCAACAGCAGGATCAGAAG	TGATCTTACCTTGAATAGCC	54.4	*cortisol and other glucocorticoids bind to this receptor; *expressed in nearly every cell of the body; *regulates gene transcription	*polymorphisms lead to altered receptor function; *a SNP causes hypersensitivity to glucocorticoids and a poor feedback regulation of the HPA-axis; *also in relation to depression; *rs6190 is associated with a lower cortisol response to psychosocial stress	Fleury et al., 2003; Hauer et al., 2011; Huizenga et al., 1998; Lian et al., 2014; Muráni et al., 2010; Rosmond et al., 2000; Schaaf & Cidlowski, 2002; van West, Del-Favero, Deboutte, Van Broeckhoven, & Claes, 2010
NR3C1	nuclear receptor subfamily 3 group C member 1 or glucocorticoid receptor	GCCR, GCR, GCRST, GR, GRL	6	5	rs41423247	CACCAATTCCTCTCTTAAAGAGATT[G/C]ATCAGCAGACATAACTTGTCTACTT	intron variant	ACAATTTTGGCCATCAGTTATCTACTTGAGAACAGGAACATTTGAAAGTAAAATTTTGTTTTGCACCATGTTGGCACCAATTCCTCTATTAAAGAGATTGATCGGCAGACATAACTTGTCTACTTTAGGGCAAGAACCCTGTGAGCAAGACCTGTGTCTAATACTATGGTCTGGTAC	141200210 - 141200386	TTTTCTGACCTTTTTGGGTCAGACAAAAATATCAGTATGCTTATAAACGACTGAGTAAAAAAAAGAGAAAAATCAAACGAAAGCTGAAAATTGAAGCTTAACAATTTTGGCCATCAGTTATCTACTTGAGAACTTGCAGGAACATTTGAACGTAAAATTTTGTTTTGCACCATGTTGACACCAATTCCTCTCTTAAAGAGATTGATCAGCAGACATAACTTGTCTACTTTATGGCAAGAACCCTGTGAGCAAGACCTGTGTCTAATACTATGGTCTGGTACACTGTTCACTGCATTGCTTTAGCAACTTCAAAACTCAAATTCTTTAACAGAAGATTCAGTTTGAAGAATAGGGCTCTTTGTTAGTACTTCTGCTTTTAAC	177	ACAATTTTGGCCATCAGTTAT	GTACCAGACCATAGTATTAG	54	*cortisol and other glucocorticoids bind to this receptor; *expressed in nearly every cell of the body; *regulates gene transcription	*polymorphisms lead to altered receptor function; *a SNP causes hypersensitivity to glucocorticoids and a poor feedback regulation of the HPA-axis; *also in relation to depression; *rs6190 is associated with a lower cortisol response to psychosocial stress	Fleury et al., 2003; Hauer et al., 2011; Huizenga et al., 1998; Lian et al., 2014; Muráni et al., 2010; Rosmond et al., 2000; Schaaf & Cidlowski, 2002; van West, Del-Favero, Deboutte, Van Broeckhoven, & Claes, 2010
OPRM1	opioid receptor mu 1	LMOR, M-OR-1, MOP, MOR, MOR1, OPRM	4	6	C77G in Macaca mulatta			GTCAGTACCATGGACAGCAGCGCTGTCCCCACGAACGCCAGCAATTGCACTGATGCCTTGGCGCACTCAAGTTGCTCCCCAGCACGCAGCCCCGGTTCCTGGGTCAACTTGTCCCACTTAGATGGCAACCTGTCCGACCCATGCGGTCCGAACCGCACCGACCTGGGCGGGAGAGACAGCCTGTGCCCTCCGACCGGCAGTCCCTCCATGATCA	112074005 - 112074218	GCAGGAGCTGTGGCAGCGGCGAAAGGAAGCGGCTGAGGCGCTTGGAACCCGAAAAGTCTCGGTGCTCCTGGCTACCTCGCACAGCGGTGCCCGCCCGGCCGTCAGTACCATGGACAGCAGCGCTGCCCCCACGAACGCCAGCAATTGCACTGATGCCTTGGCGTACTCAAGTTGCTCCCCAGCACCCAGCCCCGGTTCCTGGGTCAACTTGTCCCACTTAGATGGCAACCTGTCCGACCCATGCGGTCCGAACCGCACCGACCTGGGCGGGAGAGACAGCCTGTGCCCTCCGACCGGCAGTCCCTCCATGATCACGGCCATCACGATCATGGCCCTCTACTCCATCGTGTGCGTGGTGGGGCTCTTCGGAAACTTCCTGGTCATGTATGTGATTGTCAG…	214	TCAGTACCATGGACAGCAGCGCTGTCCCCACGAA	GTCGGACAGGTTGCCATCTAAGTG	54	*exists mostly presynaptically; *high affinity for enkephalins and beta-endorphin	*polymorphism causes altered structure of N-terminal extracellular arm of the protein which causes enhanced endorphin affinity; * in Macaca mulatta the C77G variants influence HPA-axis function in response to a variety of stressors	Miller et al., 2004; Schwandt et al., 2011
OPRM1	opioid receptor mu 1	LMOR, M-OR-1, MOP, MOR, MOR1, OPRM	4	6	rs1799971	GGTCAACTTGTCCCACTTAGATGGC[A/G]ACCTGTCCGACCCATGCGGTCCGAA	intron variant,missense,nc transcript variant	GTCAGTACCATGGACAGCAGCGCTGTCCCCACGAACGCCAGCAATTGCACTGATGCCTTGGCGCACTCAAGTTGCTCCCCAGCACGCAGCCCCGGTTCCTGGGTCAACTTGTCCCACTTAGATGGCAACCTGTCCGACCCATGCGGTCCGAACCGCACCGACCTGGGCGGGAGAGACAGCCTGTGCCCTCCGACCGGCAGTCCCTCCATGATCA	112074005 - 112074218	GCAGGAGCTGTGGCAGCGGCGAAAGGAAGCGGCTGAGGCGCTTGGAACCCGAAAAGTCTCGGTGCTCCTGGCTACCTCGCACAGCGGTGCCCGCCCGGCCGTCAGTACCATGGACAGCAGCGCTGCCCCCACGAACGCCAGCAATTGCACTGATGCCTTGGCGTACTCAAGTTGCTCCCCAGCACCCAGCCCCGGTTCCTGGGTCAACTTGTCCCACTTAGATGGCAACCTGTCCGACCCATGCGGTCCGAACCGCACCGACCTGGGCGGGAGAGACAGCCTGTGCCCTCCGACCGGCAGTCCCTCCATGATCACGGCCATCACGATCATGGCCCTCTACTCCATCGTGTGCGTGGTGGGGCTCTTCGGAAACTTCCTGGTCATGTATGTGATTGTCAG…	214	TCAGTACCATGGACAGCAGCGCTGTCCCCACGAA	GTCGGACAGGTTGCCATCTAAGTG	54	*exists mostly presynaptically; *high affinity for enkephalins and beta-endorphin	*polymorphism causes altered structure of N-terminal extracellular arm of the protein which causes enhanced endorphin affinity; * in Macaca mulatta the C77G variants influence HPA-axis function in response to a variety of stressors	Miller et al., 2004; Schwandt et al., 2011
OXTR	oxytocin receptor	OT-R	2	3	rs2268498	AGCAGGTAAAACACCCCTGCCTCAC[T/C]CCACGGCTGGATGAAGGCAGATTTT	upstream variant 2KB	CTCTGGTTTTCTGAAACGGTATAAGCTGTGCACTCCAAGAGTTTAATCCTAGCAGGTAAAACACCCCTGCCTCACTCCATGGCTGGATGAAGGGAGATGTTTCCCTATGAGCCCCTGATTGGCAAATGTGGGAAGGAAAACACTGGGCTGTAGAACCAAGCCTGCTCTTCTTTCTCCTGGAA	57647254 - 57647435	ATGAAGTGACCTTGGGCAAGCCCCTTCTCTTTGGGCCTCAGTCTCCTCATATGTAAAATGAGAGCACTGGTCAAGATAGCTAATGTCTGAGGTCCTGTCCCTCTGGTTTTCTGAAACTGTATAATCTGTGCAATCTGAGGGTTCAATCCTAGCAGGTAAAACACCCCTGCCTCACTCCACGGCTGGATGAAGGCAGATTTTTCCCTATGAGCCCCTGACCGGTGAATGTGAGAAGGAAAACACTGGCCTGTAGAACCAAGCCTGCCCTTCTTTCTCCTGGAAGACAGCTGCTTTCTAGGGAGCAAGTTTACTGAGCCACTTCACCAAGGACAGACTCTTCTACCCTTTGTAGGGAAGCCTGCCTACCTGTGTGGTCCTCGCG	182	CTCTGGTTTTCTGAAACGG	TTCCAGGAGAAAGAAGAGC	54	*presence in central nervous system modulates behaviour, stress, anxiety, social memory, sexual aggressive and affiliative behaviour	*assumed to affect prefrontal-amygdala functional connectivity; *A allele carriers of rs53576 have reduced levels of empathy and prosociality	Caldwell & Young III, 2006; Moons, Way, & Taylor, 2014; Staes et al., 2014; Wang et al., 2014
OXTR	oxytocin receptor	OT-R	2	3	rs53576	AAAGGTGTACGGGACATGCCCGAGG[G/A]TCCTCAGTCCCACAGAAACAGGGAG	intron variant	GGTCACCTCAAGAACAAGCCCCTCCAAGGGCCCTGGTCCCCCACACCTCAGGCACAGCATTCACAGAAGGAAAGGAGGACGGGACATGCCAGATGGTCCTCAGTCCCACGGAAACAGGGAGGGGCTGGGAAGCTCATTCTACAGATGGGGAAGCGGTTCAAACCAGGCCTCCTGTGCCTGTCAGCCTTCCTCCCGGTCCAGCGCTCCTGACAGATGTTTGGT	57655234 - 57655455	TTTGTACCCAGAAGGGCCGAGCTTGTGCACTCTTCATGGCCCAGAGTGAATATCCTGTCCAAGCTTCTCCTGCCGGCCCACCATGCTCTCCACATCACTGGGTCACCTCAAGAAAAAGCCCCTCCAAGGGGCCTGGTCCCCCACACCTCGGGCACAGCATTCATGGAAAGGAAAGGTGTACGGGACATGCCCGAGGATCCTCAGTCCCACAGAAACAGGGAGGGGCTGGGAAGCTCATTCTACAGATGGGGAAACAGTTCAAACCAGGCCTCCTGTGCCTGTCAGCCTTCCTCCCAGTCCAACGCTCCTGACAGATGTTTGGTTGCCCCAGTGATGGGGCGCTCCTTTCTTTTCCAGGTTGCCAGTTCTGTTTCAGACAGCTGCTTAGAAAGTCCCTAT…	222	GGTCACCTCAAGAACAAGC	ACCAAACATCTGTCAGGAG	gradient 60→50	*presence in central nervous system modulates behaviour, stress, anxiety, social memory, sexual aggressive and affiliative behaviour	*assumed to affect prefrontal-amygdala functional connectivity; *A allele carriers of rs53576 have reduced levels of empathy and prosociality	Caldwell & Young III, 2006; Moons, Way, & Taylor, 2014; Staes et al., 2014; Wang et al., 2014
SERPINA6	serpin family A member 6, also known as transcortin or serpin peptidase inhibitor clade A member 6 or corticosteroid binding globulin	CBG	7	14	rs941601	CTGAGTGTGCTTGCTGGAAAGAGTC[G/A]CTGGAAGTTCCCACCCCTTAGGGTG	intron variant	AACCTCATCTGCTCAAGACATACTTCAGGAGTTCCAATCCCAGCTCAGCTTCTTCCTAGGTCTGGGTGCCACTCACAGAGCCACCAGAGCCTGAGTGTGCTTGCTGGAAAGAGTCACTGGGAGTTCACCCCTTAGGGTGTTGTGAGCTTACCAATGTCACCTGTTACTTAATTAGCCAGGTTATGAGCCGCCAGAGT	156560157 - 156560353	AGATGAGGAATCTCCTGCTCAGGGAGGGTATGCAGCTTCCCCACAGTCACAGAGCTAGTAAATAACAGTTTGATGTTTGATCTCAGGCCTGTTGACTCAAAACCTCATCTGCTCAAGACACACTGCAGGGGTTCCAATCCCAGCTCAGCTTCTTCCTAGCCATGGGTGCCACTCACAGAGCCACCAGAGCCTGAGTGTGCTTGCTGGAAAGAGTCGCTGGAAGTTCCCACCCCTTAGGGTGTTGTGAGCTCACCAATATCACCTGTTACTTATTTAGCCAGGTTATGAGTTACCAGAGTCTTTTGATACAAGCTAGGCAGACGTTTTGCTGACTTCAGAACTCCTCCTAATTTTGATCACAACAAGGACATATCAACAGTCAAAGATTTACATTTTTAG	197	AACCTCATCTGCTCAAGAC	ACTCTGGCGGCTCATAAC	54	*also known as corticosteroid-binding globulin; *binding and transport of glucocorticoids in mammals	*polymorphisms affects number of pain sites; *assumed that polymorphisns affect glucocorticoid transport efficiency	Holliday et al., 2010
SERPINA6	serpin family A member 6, also known as transcortin or serpin peptidase inhibitor clade A member 6 or corticosteroid binding globulin	CBG	7	14	rs746530	AGCTGAGCCAGGAGGGTTGCTCAGG[G/A]CATCTGAACTTCCCAAGCCCTCTCT	not available on NCBI	GGTTCAACTTGCCCAATTCTGCTGAGCACAGAAGCTGAGCCAGGAGGGTTGCTCAGGGCAACTGAACTTCCCCAGTCCTCTCTAGGATCTTTTCTGTAGGAGGAAAGGGCCCAGGCCTTGCTTGGCAAGGGACAGGTCATGTGAAGCCAGAGACTA	156585714 - 156585869	GCCACCCCTCTGAAATCACACAACCCGTGAATGGCCACCCCTCTGAAATCACACTGACCATGAATGGCTACCTCTCCAAAATTACAGCTGTGCTGCTCTGGGTTCAACTTGCCCAATTCTGCTGAGCACAGAAGCTGAGCCAGGAGGGTTGCTCAGGGCATCTTGCCCAATTCTGCTGAGCACAGAAGCTGAGCCAGGAGGGTTGCTCAGGACATCTGAACTTCCCAAGCCCTCTCTAGGATCGTGTCTGTAGGAGGGAAGGGCCCAGGCCTTGCTTGGCAAGGGACAGGCCATGTGAAGCCAGAGACTACGGTGACCACAACCTCTAGAATGAGTCTTGGCTGGACTTTCCAAGCCCCACCTGGCTGTTTATCTGAGGAATCATGAGCTGTATTGGCA…	156	GGTTCAACTTGCCCAATTC	TAGTCTCTGGCTTCACATG	54	*also known as corticosteroid-binding globulin; *binding and transport of glucocorticoids in mammals	*polymorphisms affects number of pain sites; *assumed that polymorphisns affect glucocorticoid transport efficiency	Holliday et al., 2010
SERPINA6	serpin family A member 6, also known as transcortin or serpin peptidase inhibitor clade A member 6 or corticosteroid binding globulin	CBG	7	14	rs8022616	TGGTGCGTTATCACCCCCTTGTGGT[A/G]TTACACCTAAATTACAGGTTTTCTT	intron variant	CTTCCCATCATTTTCAATGGAATATGATCTGGAACGCATTGTTTGCATCATGGTGCGTTATCACCCCCTTGTGGTACTATGCCTAAATTACAGGCTTTCTTTGGGCAGAAAGGAGGAAGAGATGACAAATGGATCCCTAGCATTGCCCAGATACAGGTTCACACCCACGCATATA	156562609 - 156562783	AGGTGATGGGGCTTTAAGTTATGTATTATTGATTAATGTTGCTCACATTGAAGTATTTTCATGAAAAGATTATTTTTGGTGTAAAGAAAGATAGATAGTCCTTCCCGTCATTTTCAGTGGAGTATGAGCTGGAATGCATTGTTTGCATCATGGTGCGTTATCACCCCCTTGTGGTATTACACCTAAATTACAGGTTTTCTTTGGTGGGTAGAAAGGAGGAAGAGATGGCAAATGGATCCCTAGCATCGCCCAGACACAGGTTCACACCCACGCATATATATGTGTACACACTCAAGCGTAGTTATGGATGGTTTAAGAACTGTGTCCTCCACATAGCTATAGGGGATTGCTCAGAAACACAGGGCTGACTACATGACT	175	CTTCCCATCATTTTCAATGG	TATATGCGTGGGTGTGAAC	54	*also known as corticosteroid-binding globulin; *binding and transport of glucocorticoids in mammals	*polymorphisms affects number of pain sites; *assumed that polymorphisns affect glucocorticoid transport efficiency	Holliday et al., 2010
SLC6A3	solute carrier family 6 member 3 or dopamine transporter	DAT, DAT1, PKDYS	6	5	5U+93 in Macaca fascicularis			CTGCTGAATTGTTGCATTCCTGTTGTGTGTTTATTTTTCATATTGGCTGAAGACCAAGAGGAAAGAAGCACAGAATTCCTCAATTCCCGGTGTGCCCATGAGTAAGAGCAAATGCTCTGTGGGACTAATGTCTTCCGTGGTGGCCCCGGCTAAGGAACCCAACGCCATGGGCCCAAAGGAGGTGGAGCTCAT	1332787 - 1332978	ACCATCTCAGGCGCTGAGAACGCACCCATCCCTTCCCAGAGGAATGCCCGTGAATGCCTCGGGGCTCTGCCCTCCGCACCAGGTATGTCCCTAGCCCTGGCTGCTGAATTGTTGCGTTCCTGTTGTGTGTTTATTTTTCATATTGGCTGAAGACCAAGAGGGAAGAAGCACAGAATTCCTCAACTCCCAGTGTGCCCATGAGTAAGAGCAAATGCTCCGTGGGACTCATGTCTTCCGTGGTGGCCCCGGCTAAGGAGCCCAATGCCGTGGGCCCGAAGGAGGTGGAGCTCATCCTTGTCAAGGAGCAGAACGGAGTGCAGCTCACCAGCTCCACCCTCACCAACCCGCGGCAGAGCCCCGTGGAGGCCCAGGATCGGGAGACCTGGGGCAAG	192	CTGCTGAATTGTTGCATTCC	ATGAGCTCCACCTCCTTTG	56	*actively removes neurotransmitters from the synaptic cleft; *thereby regulates the synaptic availability of dopamine and the duration of dopaminergic neurotransmission	*functional VNTRs identified; *assumed that certain alleles affect translation; * in Macaca fascicularis associated with social rank	Brown et al., 2010; Miller-Butterworth et al., 2008
SLC6A3	solute carrier family 6 member 3 or dopamine transporter	DAT, DAT1, PKDYS	6	5	5U+119 in Macaca fascicularis			CTGCTGAATTGTTGCATTCCTGTTGTGTGTTTATTTTTCATATTGGCTGAAGACCAAGAGGAAAGAAGCACAGAATTCCTCAATTCCCGGTGTGCCCATGAGTAAGAGCAAATGCTCTGTGGGACTAATGTCTTCCGTGGTGGCCCCGGCTAAGGAACCCAACGCCATGGGCCCAAAGGAGGTGGAGCTCAT	1332787 - 1332978	ACCATCTCAGGCGCTGAGAACGCACCCATCCCTTCCCAGAGGAATGCCCGTGAATGCCTCGGGGCTCTGCCCTCCGCACCAGGTATGTCCCTAGCCCTGGCTGCTGAATTGTTGCGTTCCTGTTGTGTGTTTATTTTTCATATTGGCTGAAGACCAAGAGGGAAGAAGCACAGAATTCCTCAACTCCCAGTGTGCCCATGAGTAAGAGCAAATGCTCCGTGGGACTCATGTCTTCCGTGGTGGCCCCGGCTAAGGAGCCCAATGCCGTGGGCCCGAAGGAGGTGGAGCTCATCCTTGTCAAGGAGCAGAACGGAGTGCAGCTCACCAGCTCCACCCTCACCAACCCGCGGCAGAGCCCCGTGGAGGCCCAGGATCGGGAGACCTGGGGCAAG	192	CTGCTGAATTGTTGCATTCC	ATGAGCTCCACCTCCTTTG	56	*actively removes neurotransmitters from the synaptic cleft; *thereby regulates the synaptic availability of dopamine and the duration of dopaminergic neurotransmission	*functional VNTRs identified; *assumed that certain alleles affect translation; * in Macaca fascicularis associated with social rank	Brown et al., 2010; Miller-Butterworth et al., 2008
SLC6A4	solute carrier family 6 member 4, serotonin transporter	5-HTT, 5-HTTLPR, 5HTT, HTT, OCD1, SERT, SERT1, hSERT	16	17	rs45436083	TAAACTGAGTAGGAGAGAACAGGGA[C/T]GCTATCTCACTAGCCACATATTTTC	downstream variant 500B,utr variant 3 prime	CGAGGATGTGAATGGAGGTGATGAAAAGCACCCTATCAGTTAGGATTAGGTTTAGAATCAAGTCTGTGAAAGTCTCCTGTATCATTTCTTGGTATGATCACTGCTATCTGATATCTGTTTGCTTCTAAAGGTTTCACTGTTCATGAATACGTAAACTGAGTAGGAGAGAACAGGGACGCTATCT	24263012 - 24263195	CCCAGACTCAAGGCCTCCAGCCACTTATTTCCATGGATTCCCCTGGACATATTCCCATGGTAGACTGTGACACAGCTGAGCTGGCCTATTTTGGACGTGTGAGGATGTGGATGGAGGTGATGAAAACCACCCTATCATCAGTTAGGATTAGGTTTAGAATCAAGTCTGTGAAAGTCTCCTGTATCATTTCTTGGTATGATCATTGGTATCTGATATCTGTTTGCTTCTAAAGGTTTCACTGTTCATGAATACGTAAACTGCGTAGGAGAGAACAGGGATGCTATCTCGCTAGCCATATATTTTCTGAGTAGCATATATAATTTTATTGCTGGAATCTACTAGAACCTTCTAATCCATGTGCTGCTGTGGCATCAGGAAAGGAAGAT	188	CGAGGATGTGAATGGAGG	AGATAGCATCCCTGTTCTC	54	*regulates the serotonin re-uptake in the synaptic cleft; *since effects of serotonin in the synapse are terminated by re-uptake, it is a crucial protein to regulate serotonin function in the brain	*SNPs in the 3′UTR lead to different gene expressions in humans and in Macaca mulatta and habe been associated with cognitive flexibility, autism, drinking intensity and learning tests in humans; *SNPs in the 3′UTR were found in several macaque species	Enoch, Hodgkinson, Gorodetsky, Goldman, & Roy, 2013; Guhathakurta et al., 2008; Iurescia, Seripa, & Rinaldi, 2016; Seneviratne, Huang, Ait-Daoud, Li, & Johnson, 2009; Shattuck, 2011; Vallender et al., 2008
SLC6A4	solute carrier family 6 member 4, serotonin transporter	5-HTT, 5-HTTLPR, 5HTT, HTT, OCD1, SERT, SERT1, hSERT	16	17	rs45436079	TCCCCTCCAAGTGGATGAGTTTCCA[C/G]CTAAGCCTGATGATGGAAAGGGCCT	utr variant 3 prime	AAAGGCTTCCCCACAACCTCCTCCTCCAGTTCTGACGAGCCACGCCTGCCTTGTCCCCTCCAAGTGGATGAGTTTCCACCGCCTTCTCTACAGGGACACAGTTCCAAGAGACGATGGTGCCCAGACTCAAGGCCTCCAGCCACTCATTTCCATGGACTCCCCTGGACATATTCCCACGGTAGACTGTGACGCAGCTGAGCCGGCCTGTTTTGGACGTGCGAGGATGTGAATGGAGG	24263178 - 24263433	CCAATAGCGTATTATTAAAAGTATTACCCCAGAAACACCAACAGAAATTCCTTGTGGGGACATCCGCTTGAATGCTGTGTAACACACTCACCGAGAGGAAAAAGGCTTCTCCACAACCTCCTCCTCCAGTTCTGATGAGGCACGCCTGCCTTCTCCCCTCCAAGTGAATGAGTTTCCAGCTAAGCCTGATGATGGAAGGGCCTTCTCCACAGGGACACAGTCTGGTGCCCAGACTCAAGGCCTCCAGCCACTTATTTCCATGGATTCCCCTGGACATATTCCCATGGTAGACTGTGACACAGCTGAGCTGGCCTATTTTGGACGTGTGAGGATGTGGATGGAGGTGATGAAAACCACCCTATCATCAGTTAGGATTAGGTTTAGAATCAAGTCTGTGAA…	236	AAAGGCTTCCCCACAACC	CCTCCATTCACATCCTCG	54.4	*regulates the serotonin re-uptake in the synaptic cleft; *since effects of serotonin in the synapse are terminated by re-uptake, it is a crucial protein to regulate serotonin function in the brain	*SNPs in the 3′UTR lead to different gene expressions in humans and in Macaca mulatta and habe been associated with cognitive flexibility, autism, drinking intensity and learning tests in humans; *SNPs in the 3′UTR were found in several macaque species	Enoch, Hodgkinson, Gorodetsky, Goldman, & Roy, 2013; Guhathakurta et al., 2008; Iurescia, Seripa, & Rinaldi, 2016; Seneviratne, Huang, Ait-Daoud, Li, & Johnson, 2009; Shattuck, 2011; Vallender et al., 2008
SLC6A4	solute carrier family 6 member 4, serotonin transporter	5-HTT, 5-HTTLPR, 5HTT, HTT, OCD1, SERT, SERT1, hSERT	16	17	rs45436078	TGACGAGCCACGCCTGCCTTGTCCC[C/T]TCCAAGTGGATGAGTTTCCAGCTAA	utr variant 3 prime	AAAGGCTTCCCCACAACCTCCTCCTCCAGTTCTGACGAGCCACGCCTGCCTTGTCCCCTCCAAGTGGATGAGTTTCCACCGCCTTCTCTACAGGGACACAGTTCCAAGAGACGATGGTGCCCAGACTCAAGGCCTCCAGCCACTCATTTCCATGGACTCCCCTGGACATATTCCCACGGTAGACTGTGACGCAGCTGAGCCGGCCTGTTTTGGACGTGCGAGGATGTGAATGGAGG	24263178 - 24263433	CCAATAGCGTATTATTAAAAGTATTACCCCAGAAACACCAACAGAAATTCCTTGTGGGGACATCCGCTTGAATGCTGTGTAACACACTCACCGAGAGGAAAAAGGCTTCTCCACAACCTCCTCCTCCAGTTCTGATGAGGCACGCCTGCCTTCTCCCCTCCAAGTGAATGAGTTTCCAGCTAAGCCTGATGATGGAAGGGCCTTCTCCACAGGGACACAGTCTGGTGCCCAGACTCAAGGCCTCCAGCCACTTATTTCCATGGATTCCCCTGGACATATTCCCATGGTAGACTGTGACACAGCTGAGCTGGCCTATTTTGGACGTGTGAGGATGTGGATGGAGGTGATGAAAACCACCCTATCATCAGTTAGGATTAGGTTTAGAATCAAGTCTGTGAA…	236	AAAGGCTTCCCCACAACC	CCTCCATTCACATCCTCG	54.4	*regulates the serotonin re-uptake in the synaptic cleft; *since effects of serotonin in the synapse are terminated by re-uptake, it is a crucial protein to regulate serotonin function in the brain	*SNPs in the 3′UTR lead to different gene expressions in humans and in Macaca mulatta and habe been associated with cognitive flexibility, autism, drinking intensity and learning tests in humans; *SNPs in the 3′UTR were found in several macaque species	Enoch, Hodgkinson, Gorodetsky, Goldman, & Roy, 2013; Guhathakurta et al., 2008; Iurescia, Seripa, & Rinaldi, 2016; Seneviratne, Huang, Ait-Daoud, Li, & Johnson, 2009; Shattuck, 2011; Vallender et al., 2008
TPH2	tryptophan hydroxylase 2	ADHD7, NTPH	11	12	2051A>C in Macaca mulatta			CCAGAATTGTAGGAAACTTCTCATCACAATAACAAAAGATTCAATATTCTGTTTCAAAAATTGTTGAGGTAATACAGCATTGGAATGATTTTTAGGTTGAATATTTACACAATGCAAGAAAAGACCTTTTTATCAATGGAATATGTAGGTTGCATTGACCTTGTAGAACCTGAGTTATGGAAAGCTTCCTGAAGCATTTTGGAAGAT	70864339 - 70864545	AAGCCTTTCCTCTGTGTTCATTAGATAAAATGAAAAAAAGCAGTGAAGCTGTTTCCATTTTCAATAGTATCAGTGTTTTCACGCATTATTTGAGATAAACCCAGAATTGTAGGAAACTTCCCATCACAATAACAAAGGTTCAATATTCTATTTCAAAAATTGTTGAGGTAACACAGCAGTTGGAATGATTTTTAGGTTGAGTATTTACACAATGCAAGAAAACACCTTTTTACAAATGGAATTATGTAGGTTGCGTTGACCTTGTAGAACCTGAGTTATGACAAGCTTCCTGAAGTATTTTGGAAGATAGTACTTCCGGAAAGGACATTAGGAAAGACTAAACAGTGGACAATCAATCTTGGGACTATGAATTTTATGCTGGAATAAAGTAAATTATCA…	207	CCAGAATTGTAGGAAACTTC	ATCTTCCAAAATGCTTCAGG	54	*it is the rate-limiting enzyme in the synthesis of serotonin; *thus, responsible for the synthesis of serotonin in brain areas	*polymorphisms in the 3′UTR cause different TPH2 expression; * in Macaca mulatta the 2051A >C polymorphism is functional, in vitro experiments showed different TPH2 expressions; also a high correlation with plasma cortisol and thus a modulation of HPA-axis function was found	Chen et al., 2010; Chen, Novak, Hakim, Xie, & Miller, 2006; Guo Lin Chen & Miller, 2012; Shattuck, 2011

## Sheet: Table S2
Table S2 Statistics of the massively parallel sequencing
Library	# Raw reads		Average quality of raw reads				# Quality trimmed reads		Average Quality of quality trimmed reads				# Reads mapped	% Reads of raw reads mapped	Average depth	Stdev	Average mapping quality	Stdev
	forward	reverse	forward	Stdev	reverse	Stdev	forward	reverse	forward	Stdev	reverse	Stdev
1	147970	147970	37.2395	3.16834	36.932	3.18629	131325	131325	37.5497	3.15987	37.4406	3.16387	130467	88.1713	3590.59	2624.13	59.2462	5.62251
2	145994	145994	37.2761	3.1781	36.0529	3.10995	136746	136746	37.6468	3.17316	36.9328	3.12802	136196	93.2888	3560.17	2782.03	59.4901	4.57861
3	135725	135725	37.3162	3.19198	36.7038	3.16602	122236	122236	37.7368	3.17004	37.349	3.15237	122053	89.9267	3017.96	2583.07	59.0927	6.09505
4	148135	148135	37.3924	3.1807	36.6873	3.17041	116775	116775	37.8057	3.17376	37.3554	3.14131	116706	78.7835	2935.78	2563.26	59.1951	6.54742
5	159115	159115	37.2419	3.16858	36.9699	3.17338	145722	145722	37.5442	3.1593	37.4636	3.16831	145054	91.163	3961.5	2738.63	59.6804	4.22923
6	179069	179069	37.2757	3.19736	36.6418	3.18552	169642	169642	37.628	3.17538	37.1785	3.15867	166888	93.1976	3663.64	2837.66	58.3831	8.38505
7	128607	128607	37.3084	3.22075	36.8687	3.18252	107646	107646	37.6766	3.22231	37.3954	3.15825	96158	74.7689	2650.97	2604.67	52.5804	18.8144
8	179757	179757	37.4884	3.18996	35.9392	3.07334	149507	149507	37.8938	3.1835	36.6514	3.09724	149351	83.0849	3500.47	2676.28	59.3042	4.945
9	197181	197181	37.4578	3.18214	35.9078	3.12919	161805	161805	37.9037	3.18242	36.7736	3.11588	161023	81.6625	3585.77	2871.33	59.3516	4.94371
10	132420	132420	37.43	3.1907	36.865	3.15329	111624	111624	37.793	3.18626	37.4283	3.14313	111473	84.1814	3168.96	2550.15	58.8442	5.97958
11	153373	153373	37.452	3.2365	37.0353	3.15506	125638	125638	37.7899	3.2292	37.5258	3.15599	124509	81.1805	3424.33	2501.1	59.4272	5.83526
12	161244	161244	37.4959	3.17956	36.972	3.16425	153808	153808	37.8261	3.17578	37.4054	3.14901	153795	95.3803	3274.24	2517.92	59.9492	1.62905
13	126499	126499	37.3397	3.18386	35.5557	3.07213	106951	106951	37.8153	3.17397	36.554	3.09722	106793	84.422	2471.86	2365.31	58.3917	7.04987
14	108165	108165	37.4014	3.19653	36.8268	3.25056	91012	91012	37.7848	3.17343	37.376	3.19913	90965	84.0984	2584.88	2375.65	59.6589	3.53541
15	196348	196348	37.6047	3.2172	37.3384	3.2037	186478	186478	37.8801	3.18696	37.7181	3.17818	186433	94.9503	3557.31	2696.52	59.8449	2.5484
16	203164	203164	37.4987	3.1993	36.6668	3.14919	144119	144119	37.8734	3.18166	37.2942	3.15217	140717	69.2628	2954.15	2762.15	58.4866	9.22145
17	170053	170053	37.5014	3.19909	36.6641	3.17735	122226	122226	37.8527	3.18315	37.2983	3.15396	122021	71.7547	3161.34	2786.15	59.772	3.32712
18	133547	133547	37.4266	3.19236	36.7855	3.17748	113472	113472	37.865	3.18724	37.4375	3.14676	113269	84.8158	3185.02	2485.95	59.7058	3.19866
19	163172	163172	37.4653	3.22314	36.5665	3.12542	147963	147963	37.8677	3.19322	37.1326	3.1298	147936	90.6626	3573.16	2622.12	59.6447	3.34774
20	132784	132784	37.5389	3.20274	36.9324	3.25074	125185	125185	37.8776	3.17901	37.4059	3.22054	124733	93.9368	2819.85	2694.12	59.6998	3.8699
21	136210	136210	37.2584	3.21016	36.7486	3.1632	88489	88489	37.7901	3.17002	37.4532	3.15609	88472	64.9526	2129.47	2443.1	59.7416	3.14213
22	145910	145910	37.4756	3.1844	36.3997	3.12484	136132	136132	37.8365	3.18538	37.0248	3.13009	135149	92.6249	3397.82	2741.71	59.0148	6.08731
23	113759	113759	37.4693	3.18545	36.749	3.20588	105388	105388	37.8295	3.18008	37.2654	3.19927	105328	92.5887	3031.15	2491.93	59.9252	1.75068
24	169325	169325	37.4637	3.21194	36.8774	3.19173	149656	149656	37.7965	3.18702	37.3915	3.16222	148745	87.8459	3614.41	2832.48	59.2513	5.31081
25	138301	138301	37.3746	3.23338	36.3357	3.10778	115228	115228	37.7613	3.2325	37.0614	3.12035	114143	82.5323	3161.48	2543.31	58.9314	6.63002
26	118662	118662	37.3871	3.18583	36.7363	3.23099	105811	105811	37.7501	3.18597	37.3092	3.19225	105142	88.6063	3004.9	2459.61	59.5457	4.97197
27	129041	129041	37.452	3.19545	36.8905	3.17205	108883	108883	37.8374	3.18513	37.4481	3.1647	108676	84.2182	2974.93	2513.75	59.8058	3.02144
28	147664	147664	37.225	3.16564	36.5494	3.11857	121259	121259	37.6047	3.16575	37.1204	3.12963	120324	81.485	3112.06	2520.65	57.8971	8.33472
29	126427	126427	37.382	3.18621	36.7541	3.17162	100412	100412	37.7843	3.1696	37.3779	3.15506	95911	75.8628	2616.23	2429.36	56.9245	12.7403
30	176566	176566	37.3949	3.23247	37.1705	3.18903	163713	163713	37.7168	3.22862	37.6123	3.17169	163494	92.5965	3364.44	2549.7	59.5231	4.02855
31	135656	135656	37.3274	3.22735	35.8062	3.08382	111048	111048	37.8028	3.23552	36.6781	3.10256	110843	81.7089	3052.85	2619.88	59.8153	2.97068
32	152543	152543	37.4639	3.19289	37.1286	3.19493	133713	133713	37.8114	3.18281	37.6073	3.17397	131395	86.1364	3521.01	2758.09	58.7428	8.28635
33	164721	164721	37.4268	3.18644	37.1034	3.19287	152620	152620	37.745	3.16649	37.5407	3.17151	152568	92.6221	3643.89	2770.6	59.8157	3.07285
34	142473	142473	37.3961	3.20325	36.2438	3.11017	124161	124161	37.8668	3.17783	36.9335	3.11794	123756	86.8628	2976.56	2641.82	59.3189	5.25777
35	148933	148933	37.3253	3.17659	35.523	3.07668	128144	128144	37.7869	3.18891	36.5061	3.09904	127555	85.6459	3575.55	2675.39	59.1335	5.40452
36	137793	137793	37.4627	3.19471	36.9874	3.19309	122230	122230	37.8114	3.19196	37.5016	3.16516	122193	88.6787	3287.79	2460.95	59.9318	2.03259
37	114613	114613	37.518	3.19861	36.4441	3.12598	108375	108375	37.8659	3.18526	36.982	3.12697	108248	94.4465	2831.11	2567.99	59.8545	2.59373
38	178353	178353	37.5205	3.20852	36.9226	3.15921	158054	158054	37.8445	3.18252	37.4328	3.15779	157343	88.22	3592.1	2638.15	59.1614	6.41624
39	132153	132153	37.4628	3.18823	36.8251	3.23978	114489	114489	37.8392	3.18571	37.3986	3.19905	113647	85.9965	3109.55	2503.59	58.9545	6.23474
40	123710	123710	37.4932	3.18842	36.9022	3.18401	114879	114879	37.8204	3.18671	37.4423	3.16297	114849	92.8373	3225.58	2530.27	59.9254	1.85766
41	191872	191872	37.3944	3.18491	37.1733	3.20015	156347	156347	37.6923	3.17013	37.6227	3.17647	155926	81.2656	3588.02	2819.99	59.7518	3.43286
42	148470	148470	37.5099	3.20029	36.7796	3.16321	134864	134864	37.8258	3.18058	37.3092	3.15973	131357	88.4738	3133.12	2737.49	58.221	9.82127
43	121515	121515	37.4514	3.1788	36.8882	3.20115	113078	113078	37.7899	3.17198	37.394	3.16571	113027	93.0149	2943.66	2676.79	59.9495	1.66591
44	159759	159759	37.386	3.22849	36.4829	3.11997	137126	137126	37.7874	3.23043	37.1346	3.12632	136114	85.1996	3423.84	2686.67	58.2214	6.90147
45	120832	120832	37.4141	3.1987	35.7024	3.05798	103662	103662	37.82	3.17344	36.6777	3.09449	101890	84.3237	2779.96	2442	57.9183	10.458
46	127201	127201	37.4349	3.19989	36.4651	3.14448	107679	107679	37.8641	3.17637	37.1414	3.14029	107648	84.6283	2717.95	2590.5	59.1846	6.89129
47	157432	157432	37.4857	3.20806	36.8275	3.19058	134841	134841	37.8677	3.18283	37.3837	3.15644	134141	85.2057	3409.95	2602.16	59.3286	5.10891
48	165895	165895	37.435	3.20021	37.1054	3.19922	152035	152035	37.7988	3.18495	37.6081	3.16899	151779	91.491	3382.58	2595.83	59.6891	3.35699
49	124221	124221	37.4795	3.19576	36.7491	3.22598	118376	118376	37.8161	3.17308	37.2255	3.20253	118356	95.2786	2860.26	2372.55	59.8703	2.36397
50	155948	155948	37.5105	3.19988	37.0068	3.18166	135315	135315	37.843	3.17908	37.5221	3.1643	122119	78.3075	3443.55	2582.67	54.0065	17.8616
51	91108	91108	37.305	3.17962	35.8793	3.11909	82100	82100	37.6979	3.1642	36.8179	3.11682	82082	90.0931	2171.53	1931.28	59.7257	3.50759
52	162035	162035	37.579	3.21086	36.7297	3.12952	145706	145706	37.9212	3.18585	37.2183	3.13074	144926	89.4412	4117.24	2490.46	59.2781	5.2949
53	114559	114559	37.5066	3.18904	36.9225	3.15952	106965	106965	37.835	3.18564	37.4393	3.14808	106905	93.3187	3197.46	2363.38	59.9239	2.01413
54	253791	253791	37.4595	3.22239	37.1128	3.21417	212865	212865	37.8702	3.18173	37.6456	3.17463	212536	83.7445	3910.03	2886	59.0687	5.33198
55	168003	168003	37.4134	3.18574	36.5791	3.18836	143034	143034	37.7928	3.18392	37.1737	3.19024	142746	84.9663	3653.58	2600.18	59.7388	3.37737
56	126210	126210	37.3051	3.22993	36.7577	3.23273	106926	106926	37.7112	3.22857	37.3354	3.19477	106476	84.3642	3217.34	2469.21	59.7144	4.15989
57	155544	155544	37.4965	3.18742	36.3703	3.10859	123701	123701	37.8806	3.18853	37.0015	3.12013	122487	78.7475	3592.76	2394.38	58.1435	7.64033
58	158158	158158	37.305	3.241	36.6936	3.18831	138165	138165	37.799	3.18501	37.3752	3.1606	137237	86.7721	3766.74	2675.88	59.5228	5.23787
59	171344	171344	37.4388	3.19104	36.3955	3.1037	148190	148190	37.8499	3.1947	37.0216	3.11674	147059	85.8268	3432.3	2767.7	59.4189	5.53729
60	109671	109671	37.2926	3.22553	36.2059	3.15442	101845	101845	37.6921	3.22213	36.855	3.16866	101019	92.111	3077.65	2543.13	58.0984	7.35687
61	159067	159067	37.3729	3.17934	36.0034	3.09613	130665	130665	37.7617	3.18317	36.8699	3.11134	127816	80.3536	3205.91	2443.67	57.059	12.1016
62	148607	148607	37.4424	3.17373	36.7852	3.13783	128077	128077	37.7969	3.17143	37.318	3.14753	126028	84.8062	3055.91	2667.39	57.8018	10.1219
63	163680	163680	37.4267	3.17916	36.6195	3.16271	149199	149199	37.8181	3.17413	37.2378	3.15492	149191	91.148	3541.75	2620.18	59.9047	1.90343
64	182463	182463	37.4555	3.19609	36.843	3.1652	152414	152414	37.8308	3.19133	37.4451	3.1458	151983	83.2952	3763.62	2772.6	59.5979	3.90945
65	150424	150424	37.4195	3.24193	36.8848	3.16247	115813	115813	37.7657	3.2361	37.4288	3.15959	115762	76.9571	3040.86	2630.4	58.8963	7.75711
66	140989	140989	37.4461	3.18632	35.8451	3.0824	115032	115032	37.903	3.19171	36.7058	3.10535	114955	81.5347	3029.87	2436.77	59.1541	5.92842
67	175165	175165	37.3464	3.22754	36.815	3.17878	141476	141476	37.7395	3.23035	37.4459	3.14641	141206	80.6131	3479.75	2571.27	59.753	3.66125
68	126525	126525	37.466	3.17857	36.0857	3.11484	109513	109513	37.8427	3.17546	36.8799	3.1121	107609	85.0496	2773.26	2394.78	58.4561	8.26177
69	177643	177643	37.5426	3.19057	37.1206	3.16991	150943	150943	37.8652	3.18309	37.581	3.16457	150555	84.7514	3217.36	2443.4	59.2738	5.96855
70	165003	165003	37.4077	3.19317	36.097	3.09628	131961	131961	37.8388	3.18355	36.9802	3.11636	128966	78.1598	3291.1	2515.47	57.3983	11.1443
71	127068	127068	37.4311	3.19635	36.8809	3.23484	116070	116070	37.8042	3.17507	37.4199	3.19923	116030	91.3133	2843.53	2449.32	59.9624	1.36134
72	138847	138847	37.4155	3.19729	36.8563	3.16063	104331	104331	37.8146	3.17171	37.4615	3.1479	104155	75.0142	2853.26	2622.76	59.7458	3.08395
73	139112	139112	37.408	3.23454	36.5468	3.11295	125434	125434	37.7997	3.23525	37.0962	3.12307	118443	85.1422	3470.3	2709.25	56.606	13.8155
74	138744	138744	37.34	3.19068	36.5836	3.1526	119574	119574	37.7415	3.16893	37.2298	3.1522	118115	85.1316	3082.45	2562.54	59.0534	6.87636
75	185374	185374	37.3714	3.17004	35.698	3.11425	134998	134998	37.8486	3.1743	36.6652	3.10192	134852	72.7459	3160.02	2479.13	58.8128	6.82045
76	138696	138696	37.3868	3.23895	36.9624	3.15954	108229	108229	37.7743	3.23738	37.5412	3.15254	108183	78.0001	3133.95	2636.24	58.7059	7.98983
77	134229	134229	37.4962	3.19145	37.0194	3.1577	119384	119384	37.8308	3.18597	37.519	3.15822	118894	88.5755	3081.9	2651.62	59.7273	3.96614
78	124752	124752	37.476	3.19164	36.3605	3.14006	113533	113533	37.854	3.1762	37.053	3.12245	113187	90.7296	3066.81	2505.02	59.4054	5.02373
79	167374	167374	37.4958	3.19384	36.6118	3.14026	152720	152720	37.8515	3.19029	37.1907	3.13466	152409	91.0589	3589.11	2858.33	59.8471	2.93403
total	11802465	11802465					10154750	10154750					10068490	85.3084	3219.81		59.024

## Sheet: Table S3
Table S3 Average coverage (number of reads) of each amplicon per library
Amplicon	Library
	1	2	3	4	5	6	7	8	9	10	11	12	13	14	15	16	17	18	19	20	21	22	23	24	25	26	27	28	29	30	31	32	33	34	35	36	37	38	39	40	41	42	43	44	45	46	47	48	49
1			2775.68	937.715		2229.07						3644.06											3927.18									5979.59	5973.53	1694.67	5231.77				4094.62	5971.9			6012.15		572.72				5972.61
2	6022.02	6042.88	5908.49	4306.93	5949.95	5958.48	1225.02	6139.29	6188.82	5143.28	5917.21	5917.14	5094.97	6069.73	5935.59	5929.23	5606.01	6030.87	6066.44	5992.3	4586.16	6187.53	5558.64	6044.97	3358.87	5978.34	5946.03	4014.05	5944.47	3157.43	5936.67	5955.42	5556.86	5935.1	6515.01	3986.79	6000.33	5939.31	5244.34	5920.91	5954.35	5965.72	5923.96	5929.17	5675.14	5948.91	5990.49	6134.59	4726.64
3	4129.51	5766.7	5639.88	4569.06	5601.05	5629.85	2272.5	1720.71	4305.23	1525.34	2492.92	4527.92	4821.7	1625.22	3323.44	2102.91	5112.51	4072.72	4512.1	1797.21	3440.58	2456.22	5600.72	5837.89	1266.23	3154.35	2169.29	1378.78	5634.72		5507.86	3311.05	5644.84	5592.71	5598.78	2625.04	4959.55	3916.99	1977.33	3343.7	3303.59	5597.68	3673.21	2864.28	2884.66	247.194	2708.83	5089.03	5600.16
4	1366.94	1210.05	2371.35	788.709	2249.27	1705.86	655.013	1566.45	1520.52	1131.44	938.911	1917.06	1116.58	897.35	2419.38	813.658	1262.86	1442.49	1571.05	1694.91	456.903	2210.46	1706.16	2078.67	1304.9	1191.3	972.7	2199.2	930.468	2196.45	798.127	1024.43	963.835	924.776	1687.27	1867.36	904.882	1537.28	1350.91	2046.98	1749.18	1669.38	877.586	624.43	704.392	689.692	750.591	1699.41	2158.42
5	4643.25	6363.69	2456.89	3474.24	3837.2	5748.42	6139.05	6065.43	6643.1	6442.86	6654.14	4457.64	4842.8	3925.68	6207.51	5457.83	6405.74	5913.33	6284.36	317.523	6481.59	4495.8	5947.53	5052.02	2394.88	4342.14	4580.49	4856.57	6181.03	3599.91	6306.89	5706.61	3536.34	4010.56	6313.92	5871.41	776.902	6193.58	6328.22	5267.4	5694.55	129.954	6356.33	6623.56	4444.18	4193.19	5076.23	6310.22	6506.83
6	1622.68	2113.99	842.848	1364.38	2511.89	3548.05	3101.29	3220.88		2467.83		2135.33	1497.54	2359.03	2967.35	4443.07	2325.47	3526.7	2218.22	1047.39	1712.92	2913.45	3257.21	4213.43	1469.49	1474.04	2058.31	1781.65	2536.2	2226.81	2572.37	3596.36	1304.16	1756.28	1860.62	3200.38	1195.5	2272.16	2281.1	1844.62	3789.31	484.375	2165.5		1836.36	1367.95	2710.47	2798.43	1972.4
7	170.531	974.881	335.272	617.299	744.674	1.10769	1.10769	2995.38	944.008	2		610.096	283.18	243.191	1234.38	548.004	497.996	560.467	585.215	283.012	128.038	1683.89	845.858	855.504	567.49	864.517	698.558	332.202	430.435	1.10769		940.828	874.408	198.885	9.83462	441.962	564.554	767.608	910.038	1.10769	1209.27	507.943	1.10769	1262.38	314.192	342.165	1.10769	230.765	1380.71
8	833.921	768.322	707.286	355.736	678.7	734.744	436.031	1015.69	928.123	687.432	774.313	645.15	595.744	446.185	1894.89	546.04	1261.83	828.335	1066.68	2268.97	121.767	974.837	843.987	748.154	1118.04	594.15	521.63	587.269	1096.1	641.89	816.819	814.533	1095.35	568.339	1049.7	1128.92	972.872	1227.15	1301.77	1299.15	1761.65	1202.76	1000.09	1006.73	945.692	855.656	1843.38	1807.78	616.463
9	160.896	423.86	404.941	282.689	659.374	1751.8	323.495	1159.55	958.779	1024.37	907.73	407.748	498.104	243.329	788.108	510.658	408.766	879.905	1502.91	604.279	61.4505	604.009	322.631	1177.29	1061.98	627.743	610.793	382.586	516.014	544.5	267.847	566.662	464.563	536.419	708.437	528.532	292.662	833.725	522.928	670.577	981.842	250.171	683.437	398.486	272.225	442.532	657.577	1260.96	507.986
10	3105.47	3402.53	1368.6	2259.54	4030.96	2278.61	2331.85	4348.54	2558.73	1999.38	3136.31	2025.93	1466.81	1393.67	3716.94	185.739	4129.18	3048.62	2975.09	2372.78	1118.86	2273.54	1354.33	1833.21	2422.11	2146.61	2027.27	2186.18	1032.85	2591.97	1982.07	2172.43	2217.17	1414.19	2572.76	1334.3	1994.11	2696.6	1723.9	1528.6	4083.42	1704.47	1988.94	2407.14	1467.3	1337.96	1953.03	1506.53	2941.85
11	5661.47	5651.44	1914.23	3106.25	4234.77	5657.36	4.24138	5659.68	3944.74	5495.33	4278.35	5660.87	2094.7	1731.96	5656.85	3014.65	1660.12	4454.45	4119.54	3875.36	2207.24	5661.74	3341.98	4312.21	4217.75	3331.28	4072.6	5657.98	1425.7	5110.13	3252.86	4332.91	5655.25	5591.48	5659	5274.84	3103.08	5255.78	3012.61	2228.33	3893.95	2338.98	2487.79	1363.93	1239.95	2660.58	2417.17	1780.52	2213.35
12	6949.15	6601.87	6942.96	6947.79	6951.04	6948.1	3999.9	5557.7	6947.08	6948.06	3268.04	6948.76	3226.94	2413.34	5771.12	3310.54	6832.39	5638.96	6972.27	4219.67	6945.47		4584.04	6947.98	6950.33	6950.52	5599.54	6949.42	6961.92	6946.38	6956.6	6946.25	6946.2	6952.15	5999.38	6949.37	6968.89	6955.68	6953.38	6946.55		6950.35	5321.77	6953.36	4149.28		5122.69	6972.79	6948.04
13	6468.45	5337.88	6482.58	6483.81	6479.19	5558.8	3907.8	6472.91	6473.17	3514.23	2606.03	6481.14	6484.68	6299.21	6476.89	6485.09	6490.16	4497.97	6489.31	5494.92	1709.17	6483.72	4298.51	6498.47	5834.62	6489.72	6473.23	6333.11	5989.71	6500.34	1733.19	6488.18	6487.24	6489.84	6487.07	4255.29	6484.1	5795.56	6487.68	6493.98	6480.42	6484.24	6468.24	6479.89	3150.51	6314.32	6494.92	5616.89	1679.92
14	3424.1	3774.77	4162.2	3039.17	5498.97	2937.21	4950.23	5556.82	3839.99	5323.45	2714.46	2109.83	4235.14	2087.79	2386.64	2726.96	3177.23	2599.1	1800.57	1366.37	854.585	5061.1	3424.28	2654.12	1325.41	4078.38	2179.91	245.063	2497.71	3399.13	2915.69	1832.29	2370.5	2027.26	4684.02	1665.85	1650.28	3862.9	1627.92	3658.1	2597.3	16.4106	1707.96	5559.39	4006.18	3616.76	4080.93	2276.5	2900.82
15	8000.81	8019.21	8011.77	8018.7	8014.84	8008.07	8004.42	8012.51	8004.4	7983.03	8011.63	8012.34	8008.52	8006.91	8023.75	8023.45	8003.73	8010.68	8016.31	8011.97	8013.98	8009.2	8003.86	8003.73	8001.27	8008.59	7792.55	8010.49	7999.83	8016.41	8015.48	8009.97	8010.3	8010.23	8006.16	5625.01	7982.87	8017.09	8014.02	5877.94	7995.91	8010.13	8007.2	8020.36	8007.96	8019.15	7779.68	8011.97	8017.71
16			58.0895	30.7579	70.0842	73.4579			151.339	305.858		49.2184	40.3496	14.0267	143.153	1.10127	93.6684	96.5522	45.5526		3.77895	116.511	78.4401	119.876		142.358	130.013	116.379				98.5811	105.339	86.1711	184.632	177.587	80.3079	72.2526	96.1711	122.439	132.655		66.65		45.6921	115.587			21.916
17	5855.04	2883.91	1212.13	880.235	2906.98	1374.31	1508.42	1076.1	2220.83	2124.89	2472.53	3704.4	2396.36	1917.19	2800.69	3064.27	1709.25	1299.6	4298.96	1660.04	271.112	2715.39	2326.72	2692.82	2765.04	1007.62	2730.36	1654.83	447.073	2394.24	1012.16	2630.66	3922.3	2998.3	3488.04	1775.37	3702.8	2290.61	2440.42	2216.73	1916.22	946.844	1466.61	1631.05	5590.27	575.251	5814.36	1669.28	1601.21
18	5109.99	6944.31	5885.7	5711.61	6947.54	5528.55	5698.13	6920.97	6950.67	6514.31	6941.37	6951.94	4694.77	5475.33	5554.7	6942.16	6944.27	4235.73	6947.22	6960.84	4163.37	6942.78	6440.66	6947.33	6583.34	4654.82	5425.99	6951.49	3136.75	6946.22	5460.26	6946.7	6947.6	6940.37	6563.11	5746.99	6945.24	6943.6	6941.81	6943.46	6964.4	6965.86	2461.58	6952.76	2282.76	6832.66	4737.2	5350.96	2788.78
19		6100.06	6114.92	4045.14	4863.5	6094.91	3479.87	4199.55	6107.24	2213.37	6102.8	5940.94	2525.95	6109.2	6142.41	6111.73	6110.44	6112.84	6120.75	5552.56	2465.34	6111.68	3811.38	6134.76	6113.08	6079.4	2964.76	2719.51	2090.02	3075.81	4712.06	6116.41	6103.37	4996.25	6111.63	4431.54	2213.76	6141.73	4026.23	4314.76	6123.86	6127.66	3943.07	5162.28	2754.52	3809.22	3702.51	6105.98	6115.34
20	4311.62	2182.38	3493.4	3377.72	2788.46	3103.9	2018.34	3093.55	4144.32	4013.71	2092.52	2597.45	1511	1552.59	1649.74	2014.08	5004.46	2332.58	2383.8	2488.03	1592.17	3107.21	2107.65	1755.22	3021.55	1246.21	1358.29	3592.98	3531.91	3566.02	2813.71	2895.11	4414.79	2215.75	3507.65	3888.15	2019.45	4130.3	2778.73	2209.65	4888.16	4782.75	2829.33	2226.07	3106.49	3256.87	2289.99	1833.23	2458.04
21	2630.74	2244.94	1394.64	1129.74	3631.65	3815.82		3481.7	1930.69	2941.48		1610.4	1491.33	1141.07	5146.05	1972.86	1520.09	2229.18	3253.58	1281.79	1722.7	4186.02	1777.75	1235.09	1225.03	1355.9	2804.61	2014.58	930.541	2833.5	1242.2	1868.56	3118.55	1290.89	1411.91	2568.32	1987.18	2921.31	2214.29	1506.56	1834.92	2394.07	2283.56	1426.01	1783.17	1527.2	2073.79	1300.21	1697.03
22	756.702	2003.12	565.871	735.213	1383.57	1303.14	641.031	731.671	601.569	701.889	1020.28	937.196	582.831	664.329	1863.13	1086.37	776.116	529.133	2521.12	3785.12	107.231	997.818	1435.6	814.084	593.169	643	666.036	1455.69	835.489	2915.64	11.48	598.369	624.964	848.071	1327.35	1167.77	1207.2	1499.08	1113.78	1108.83	1336.12	1501.4	841.236	508.351	519.987	651.076	1013.36	1415.45	2023.45
23	2840.65	5523.72	2617.13	3112.53	4857.27	3919.3	4283.48	2516.54	3709.98	3362.47	2238.62	2667.27	5514.38	1909.52	5522.27	3112.63	4424.33	4080.82	2734.44	2931.25	1639.49	4300.65	2698.07	5517.79	2910.21	4045.99	2744.81	2319.75	2300.62	3938.76	2552.1	2385.79	2326.24	5517.39	3421.89	4276.27	3250.07	3655.57	2453.39	2972.89	5517.39	5517.19	4461.03	2858.05	1427.29	2162.75	4391.96	4917.42	4328.29
24	1215.83		2047.07	2196.92	824.735		999.35	943.83	1699.91	632.126		1669.8	1275.3	1077.37	1226.8	2.74439	1804.83	1620.43	4793.85	22.1211	1605.13	1028.31	916.094	2973.9		1786.96	1224.26	1733.11	1665.96	650.987	916.224	906.269	2948.43	940.417	1015.96	960.193	1043.73	1297.48	917.883	2379.34	1880.53	1677.61	1637.83	2409.15	1412.28	950.691	1384.63	1519.01	788.072
25	2776.92	2592.53	2070.07	1250.4	2736.84	1903.16	1523.37	1185.64	1678.47	1392.34	2966.25	1539.87	501.272	1516.97	1866.76	700.007	1461.8	1025.8	2007.95	610.098	472.855	1516.25	991.449	2353.34	884.489	1452.44	1880.21	1825.8	595.688	2262.66	1882.05	2087.15	3501.61	827.192	1715.97	1247.56	1078.73	3194.16	1111.11	2677.04	2298.56	2433.35	1386	2035.71	1803.98	879.87	1456.11	1273.26	1381.78
26	2368.96	2217.97	1464.15	2899.36	6237.46	3105.96		2741.41	2338.14	4057.21	3094.2	2398.77	1623.92	1258.1	5241.27	3840.99	1368.07	2309.03	2299.15	6104.79	885.777	3284.11	1682.32	2916.37	3921.15	2648.42	1912.94	2404.6	1892.35	2515.39	1584.18	3398.85	3095.18	2300.35	3735.58	3446.59	1558.56	2775.95	5881.51	3374.78	1807.71	4027.01	1802.55	3886.63	1958.9	976.989	3295.48	3997.71	1984.29
27	4642.23	4677.31	5668.31	5663.75	5676.59	5669.99	4611.56	5312.68	5707.01	5661.05	5515.98	5665.89	3762.83	5670.5	4448.24	5671.66	5670.9	5664.04	5671.92	2012.15	5427.27	5663.88	3367.65	5680.37	5660.73	5660.47	5661.29	2934.98	4604.96	5709.54	2809.87	5676.87	5666.76	5665.73	5652.32	5668.96	4408.25	5690.45	4431.56	5664.83	5670.01	4005.3	5677.1	5663.62	5558.57	5052.45	5266.16	4908	2023.59
28	1755.48	1798.27	590.364	862.236	2815.35	3188.74	793.089	2438.88	1576.17	1127.53	1459.25	1380.36	568.169	675.169	1773.66	909.418	1038.33	1066.24	1379.97	1090.76	113.347	794.351	589.542	2625.69	1298.74	1021.93	2202.67	1796.04	1274.05	1032.88	1061.46	1780.26	755.742	1090.15	2115.53	1943	2000.09	1272.52	1182.35	1281.24	899.8	2061.76	1013.67	985.053	1015.44	1865.85	2458.73	1343.22	928.702
29	5945.15	6777.25	5163.28	6785.25	5123.51	6787.28	6409.52	6082.55	6776.47	4144.25	5480.17	3532.57	3830.28	2148.81	6789.92	6785.35	3891.49	5691.74	3378.26	6790.75	2465.22	6791.62	3569.86	6799.83	5751.48	5325.97	6563.34	6792.46	5113.14	5667.4	4991.43	6794.8	6787.01	5637.44	6794.18	6429.57	4580.94	6710.08	4545.98	6304.53	6795.5	2889.92	6794.41	1972.27	5261.14	6565.28	6336.52	5416.4	2969.65
30	6836.02	2599.65	2325.01	3406.99	4158.81	2150.33	4155.5	3720.64	6825.26	4063.54	2928.13	2728.35	1732.46	3388.75	3787.92	3483.01	4139.54	2388.93	6840.7	2980.78	2268.05	3756.34	4326.64	6755.61	6461.99	2978.67	3496.6	3290.17	859.071	3486.93	4546.69	6013.23	4873.1	4458.76	5182.36	3508.8	5379.76	4843.77	5187.45	4227.05	6228.57	4556.2	3484.68	3323.45	5882.34	1609.18	6826.24	3635.64	1940.18
31	1784.1	1780.04	2527.84	2266.42	6227.81	3062.85	2503.62	6489.6	2951.45	1621.04	3440.79	4315.36	1863.42	4502.27	3032.71	2631.79	1680.79	4151.04	4620.42	4461.32	1901.72	6485.87	4732.93	4710.28	2590.68	3993.02	1987.69	4860.71	1879.44	3558.66	3664.81	5217.94	2661.83	2474.44	1809.66	2685.66	2437.81	4257.41	2668.76	2476.47	2841.87	2453.03	2647.41	3290.82	1478.38	3488.68	4670.54	2856.15	1418.71
32	7599.61	7670.33	7538.1	7692.15	7467.1	7650.22	7735.96	7553.68	7693.91	7579.34	7674.77	7660.56	7488.03	7535.04	7640.28	7452.02	7469.47	7476.56	7732.32	7622.65	7714.8	7509.82	7565.37	7628.77	7615.77	7695.11	7683.79	7635.22	6605.67	7753.21	7616.15	7650.77	7729.83	7542.78	7518.47	7477.74	7478.49	7713.34	7483.37	7493.6	7709.77	6838.35	63.7163	7776.67	7616.25	7482.08	7488.71	7697.87	7713.3
33	5165.19		2949.43	3265.5	5158.33	5218.67			5166.12			5158.05		4864.6								704.923						1440.71	879.617																4422.1	5162.02		3083.54	2009.18
34	4669.89	4594.19	2688.04	2069.32	6330.51	5765.72	6125.69	4701.13	6331.83	1139.01	2105.74	3167.37	2068.25	5538.48	6341.4	3874.57	2839.54	6331.19	4481.26	6370.55	4905.23	2518	1256.42	6334.02	3813.69	3993.43	2426.9	3752.27	1045.97	3735.4	6310.73	6334.27	6336.27	3173.28	3355.38	6335.66	2556.8	5809.19	2324.63	3521.63	6356.99	4813.13	5775.7	4319.87	5469.86	3871.16	3914.34	6334.32	2472.78
35	7347.7	7338.31	7348.53	7342.8	7325.29	7344.81	7354.81	7341.4	7324.05	7346.69	6190.68	7339.69	7337.26	7023.41	7344.3	7341.1	7346.36	7347.96	7347.78	7345.65	7342.02	7342.93	7352.08	7333.27	7264.2	4697.83	7339.34	7330.77	4910.29	7346.67	7335.92	7350.63	7354.3	7357.07	7341.68	7350.49	5863.46	7349	7346.23	7337.96	7353.82	7352.11	7342.96	7358.78	7144.27	6663.72	7355.77	7347.13	7338.39
36	5227.83	6200.96	4680.47	6584.03	6583.86	6587.52	4032.89	5790.96	6584.79	5496.22	6603.02	6586.67	5275.19	3972.52	6588	6608.33	6577.5	4915.55	6591.23	6586.58	6584.07	6435.59	6579.94	4297.77	4336.63	5343.56	5042.85	6586.54	5794.67	6605.59	5603.74	5897.37	6584.92	6105.14	6589.59	6583.51	6106.43	6583.41	6608.33	6217.73	6585.75	6600.66	6587.91	5874.13	6588.02	5710.49	6592.42	6585.1	6581.34
37	2281.89	4026.55	5835.91	5835.15	5834.95	5830.81	2902.1	4865.32	5826.5	4205.29	5827.52	2961.3	5499.17	4006.73	5834.37	4239.4	4855.45	5831.88	2884.47	5833.85	4260.68	5819.85	5817.31	5830.94	5835.85	2942.21	5326.48	5829.22	5832.09	5489.83	5827.97	5840.66	5834.52	4867.81	4002.66	4610.69	5832.01	5828.23	5835.65	5821.99	5430.18	5834.56	5194.59	5014.57	5819.88	5824.78	5823.72	4037.43	5357.25
38	6024.18	6004.87	6000.56	5998.73	6000.86	5320.46	4942.57	5708.81	4798.18	5869.8	5227.96	4734.38	2826.14	2208.19	4432.65	5943.08	6001.78	3255.48	4938.6	1001.98	2122.99	6002.67	6004.35	3625.85	6002.71	6001.12	6002.08	3833.72	3833.56	4336.09	3432.46	4583.69	6006.4	2066.27	5494.74	5998.38	4333.22	3563.67	2735.96	3051.64	6022.39	3241.21	6005.5	6017.14	4259.66	4261.69	6003.86	5481.93	3014.35
39	2900.57	2950.77	875.574	900.664	1676.57	2688.4	294.984	1646.96	1375.97	1382.8	1322.61	1362.98	1481.69	989.02	1830.82	979.645	1171.45	3214.21	3243.7	2218.61	1156.61	1360.12	1022.94	1879.14	1521.38	1329.05	1631	3238.27	2217.34	3262.84	737.926	873.121	2252.23	1663.02	4039.97	3501.95	1742.04	2650.1	1812.62	1010.45	2809.72	1639.22	1386.92	2945.93	1354.34	4371.07	1948.3	2258.23	2163.7
40	6145.26	6460.41	2946.97	2654.96	6351.11	6465.76	6246.11	6262.93	5285.4	5059.67	4392.41	3762.84	2621.3	2038.27	4263.14	4889.27	4905.69	4447.56	5407.51	212.255	1637.34	5809.6	3828.64	6355.36	2340.07	3587.96	5973.96	5163.64	1444.72	4521.96	2993.9	3246.43	3814.65	2849.15	4367.65	3807.84	6361.11	3754.61	3582.47	4242.7	5938.27	4110.95	3460.3	5722.44	1707.53	2447.59	4376.94	4023.77	2742.02
41	1565.41	2631.97	1663.78	472.039	863.855	1452.4		1896.99	1877.93	1393.72	2052.39	2093.25	838.551	776.01	2187.99	688.72	1681.26	1378.89	2116.61	1266.59	262.957	2436.45	1231.7	1321.59	866.3	1245.23	1465.97	2330.87	1410.33	1748.94	823.623	1283.17	2605.75	985.531	2085.45	1152.82	975.309	1939.94	1916.98	969.251	1982.24	223.019	1804.78	971.082	708.193	641.377	1763.63	1696.85	968.609
[truncated: 30 more columns]
